# Supplementary material for: Profiling of ob/ob mice skeletal muscle exosome-like vesicles demonstrates combined action of miRNAs, proteins and lipids to modulate lipid homeostasis in recipient cells
Source: Sci Rep. 2021 Nov 3;11:21626. doi: 10.1038/s41598-021-00983-3 (PMC8566600; doi:10.1038/s41598-021-00983-3)
Supplement: Supplementary file 2 — Supplementary Information 2. [file 41598_2021_983_MOESM2_ESM.xlsx]

## Sheet: All protemic data
Supplementary Table S2: List of proteins identified in ELV released from quadriceps of ob/ob mice or C57Black6 mice used as controls.
accession	protein name	gene name	coverage	mol. weight	peptides	specific peptides	peptide matches	specific peptide matches	log2FC(OB/WT)	p-value	abundance OB2-R1	abundance OB2-R2	abundance OB3-R1	abundance OB3-R2	abundance OB7-R1	abundance OB7-R2	abundance WT1-R1	abundance WT1-R2	abundance WT2-R1	abundance WT2-R2	abundance WT3-R1	abundance WT3-R2
accession	PROTEINS	Gene names	Symbols	coverage	MW	#peptides	#specific peptides	#peptide matches	#specific peptide matches	log2FC(OB/WT)	p-value	raw abundance OB2-R1	raw abundance OB2-R2	raw abundance OB3-R1	raw abundance OB3-R2	raw abundance OB7-R1	raw abundance OB7-R2	raw abundance WT1-R1	raw abundance WT1-R2	raw abundance WT2-R1	raw abundance WT2-R2	raw abundance WT3-R1	raw abundance WT3-R2
ARLY_MOUSE	ARLY	Argininosuccinate lyase	Asl	6.25	51739	2	2	10	10	3.6238	2.37448e-05	16.2968	15.9263	16.4192	13.9154	16.6657	16.1109	12.0527	11.9744	12.1051	12.3049	12.2583	12.8962
NAA15_MOUSE	NAA15	N-alpha-acetyltransferase 15, NatA auxiliary subunit	Naa15	9.25	100961	4	4	7	7	3.42583	0.00037017	16.8612	16.4742	15.946	16.6377	16.9455	16.6924	12.4585	15.6505	12.5706	12.4204	11.9976	13.9045
ILK_MOUSE	ILK	Integrin-linked protein kinase	Ilk	11.73	51373	4	4	12	12	2.47113	3.27372e-05	19.5669	17.9395	18.0572	17.8339	17.4877	17.5844	15.4314	15.919	15.6944	14.8908	15.8456	15.8615
EI2BA_MOUSE	EI2BA	Translation initiation factor eIF-2B subunit alpha	Eif2b1	17.38	33816	3	3	15	15	2.35245	0.00167709	15.6397	15.0795	16.5752	16.4984	16.8045	13.7574	13.9848	15.0022	12.5665	13.1515	12.5594	12.9756
ARL1_MOUSE	ARL1	ADP-ribosylation factor-like protein 1	Arl1	49.72	20412	6	6	25	25	2.33845	0.00743427	18.687	18.6084	18.6027	17.905	18.119	18.3314	17.9771	18.506	16.4839	13.353	13.5008	16.402
NDUV1_MOUSE	NDUV1	NADH dehydrogenase [ubiquinone] flavoprotein 1, mitochondrial	Ndufv1	15.95	50834	5	5	9	9	2.32843	2.33571e-05	17.9519	17.8867	18.052	18.3393	17.9926	17.4573	15.4859	16.5033	14.406	15.3852	15.6092	16.3196
UBE4A_MOUSE	UBE4A	Ubiquitin conjugation factor E4 A	Ube4a	5.64	118198	4	4	14	14	2.29935	0.00126015	16.7067	16.7594	17.1443	17.1327	17.3452	17.2093	14.0737	16.5315	14.1641	13.2185	16.0795	14.4342
SEPT2_MOUSE	SEPT2_MOUSE	Septin-2	Septin2	12.19	41526	3	3	11	11	2.23855	0.00328703	17.4632	16.8878	17.6042	16.7364	16.2262	16.1254	17.6789	14.3044	13.8655	14.3029	13.5536	13.9066
MYO1C_MOUSE	MYO1C	Unconventional myosin-Ic	Myo1c	6.02	121944	3	3	6	6	2.16993	0.000165507	15.7046	14.8859	16.3074	15.0208	12.7041	11.5334	12.421	12.2638	12.4191	11.5915	12.3546	12.0865
LYPA2_MOUSE	LYPA2	Acyl-protein thioesterase 2	Lypla2	18.61	24794	2	2	7	7	2.10022	7.18453e-07	17.8629	17.6341	17.573	17.4583	17.8112	17.6121	15.4859	15.8559	15.8255	15.0919	15.4625	15.6285
FRIH_MOUSE	FRIH	Ferritin heavy chain	Fth1	42.86	21067	7	7	39	39	2.04773	5.97054e-07	18.7071	18.626	19.4218	19.361	19.1523	19.0961	17.5955	17.3982	17.0113	17.2662	16.0157	16.7911
AOC3_MOUSE	AOC3	Membrane primary amine oxidase	Aoc3	4.58	84534	2	2	14	14	1.95783	0.000297862	15.3356	14.5767	17.5576	15.9072	17.1428	17.2741	14.4674	15.1728	14.2548	13.6754	14.0127	14.464
AP2M1_MOUSE	AP2M1	AP-2 complex subunit mu	Ap2m1	20.92	49655	5	5	9	9	1.85856	1.70617e-08	17.3404	17.2158	17.3525	17.0031	16.0892	16.1456	14.9823	14.9343	15.0333	15.057	14.9842	15.0043
HCDH_MOUSE	HCDH	Hydroxyacyl-coenzyme A dehydrogenase, mitochondrial	Hadh	20.06	34464	3	3	18	18	1.81492	0.000110248	16.8781	16.6154	15.9015	17.4442	16.9646	16.685	16.4074	16.1825	14.4005	14.0161	14.3231	14.2697
CPT2_MOUSE	CPT2	Carnitine O-palmitoyltransferase 2, mitochondrial	Cpt2	9.73	73981	3	3	10	10	1.76664	0.0058474	14.9707	14.8186	15.3837	15.6173	13.044	14.7984	14.6752	12.6499	12.9636	12.8616	13.2432	11.6394
MAAI_MOUSE	MAAI	Maleylacetoacetate isomerase	Gstz1	26.39	24275	4	4	20	20	1.71877	0.000172197	17.6613	17.6166	18.3741	18.3372	17.894	18.2862	17.334	17.14	13.822	15.3708	17.3209	16.8691
CSRP3_MOUSE	CSRP3	Cysteine and glycine-rich protein 3	Csrp3	30.41	20895	4	4	9	9	1.65107	0.00936496	17.7495	19.3317	17.3274	19.3445	17.1855	18.247	16.2651	16.1521	17.0925	15.6814	16.6414	17.4466
COMT_MOUSE	COMT	Catechol O-methyltransferase	Comt	32.45	29486	6	6	25	25	1.64906	0.000120604	18.2862	18.2634	18.4944	18.1933	18.1935	18.333	17.6494	17.1143	17.5319	17.1511	14.5495	15.8732
NRAP_MOUSE	NRAP	Nebulin-related-anchoring protein	Nrap	3.82	195756	5	5	12	12	1.64655	0.000247948	18.3136	18.5936	17.8325	18.0378	17.7427	17.954	16.2227	17.5747	16.5201	15.768	16.5337	15.9757
CATD_MOUSE	CATD	Cathepsin D	Ctsd	15.37	44954	5	5	21	21	1.60054	0.000386013	19.6234	19.2974	17.6434	18.0396	19.7959	19.8192	17.0254	18.6538	16.9332	17.3796	17.2814	17.3424
THTM_MOUSE	THTM	3-mercaptopyruvate sulfurtransferase	Mpst	19.87	33023	4	4	17	17	1.59033	0.00362039	17.7617	17.3346	17.3903	17.5792	17.4851	17.8475	15.1975	16.2857	14.7751	17.0214	16.1762	16.4004
CAV1_MOUSE	CAV1	Caveolin-1	Cav1	38.76	20539	5	5	24	24	1.51048	2.61955e-05	19.8633	19.56	20.374	20.4633	20.232	20.3501	19.1839	19.1288	19.1858	18.9513	18.1666	17.1633
ODO1_MOUSE	ODO1	2-oxoglutarate dehydrogenase, mitochondrial	Ogdh	13.98	116449	9	9	43	43	1.44403	4.10309e-05	18.2635	17.8819	18.8834	19.0048	17.6451	18.0931	17.3175	17.7251	16.0112	16.4214	17.1815	16.4508
XPP1_MOUSE	XPP1	Xaa-Pro aminopeptidase 1	Xpnpep1	8.99	69591	4	4	9	9	1.37596	0.00366105	15.7264	17.256	17.1847	16.9618	18.014	16.539	15.9844	15.5679	15.2518	15.703	15.4095	15.5095
FRIL1_MOUSE	FRIL1	Ferritin light chain 1	Ftl1	56.28	20802	11	11	57	57	1.34273	3.03463e-05	21.2504	21.6528	21.9628	21.647	21.4407	22.0041	20.9204	20.4575	20.7063	20.4223	19.8346	19.5603
PEDF_MOUSE	PEDF	Pigment epithelium-derived factor	Serpinf1	14.63	46234	4	4	8	8	1.32536	1.20264e-05	17.8423	17.9573	17.6187	17.009	16.3328	16.6301	16.2568	16.2455	15.442	15.8911	15.8388	15.7639
STAT3_MOUSE	STAT3	Signal transducer and activator of transcription 3	Stat3	18.96	88054	8	8	28	28	1.323	0.000935449	18.2931	18.6597	18.4717	18.5407	18.1807	18.3924	16.9893	17.2545	16.8893	16.0525	18.389	17.0257
AL1A1_MOUSE	AL1A1	Retinal dehydrogenase 1	Aldh1a1	30.14	54468	9	9	38	38	1.32231	0.00014221	20.202	20.0733	20.6917	20.8319	20.876	20.7063	17.7042	18.816	19.4074	19.7254	19.7338	20.0604
CACP_MOUSE	CACP	Carnitine O-acetyltransferase	Crat	12.62	70840	6	6	17	17	1.28869	0.000174352	18.0757	17.947	18.4641	18.1314	17.7065	18.1244	17.0939	17.1495	16.3491	16.7665	17.1901	16.1678
ACADL_MOUSE	ACADL	Long-chain specific acyl-CoA dehydrogenase, mitochondrial	Acadl	30.23	47908	10	10	55	55	1.23036	9.11327e-07	20.5479	20.5157	21.0497	20.8285	20.8876	21.013	19.6957	19.3476	19.5545	19.5001	19.5989	19.7635
2A5E_MOUSE	2A5E	Serine/threonine-protein phosphatase 2A 56 kDa regulatory subunit epsilon isoform	Ppp2r5e	16.06	54713	5	4	20	19	1.16498	0.000239356	16.5221	15.979	16.4067	16.3583	16.435	15.7437	14.8329	15.5551	14.7337	14.6274	15.4655	15.2403
SCOT1_MOUSE	SCOT1	Succinyl-CoA:3-ketoacid coenzyme A transferase 1, mitochondrial	Oxct1	11.92	55989	3	3	17	17	1.11329	0.00385246	15.6929	16.094	16.3603	16.6472	17.3659	16.5504	14.8915	14.2306	16.3443	14.9825	15.9156	15.6665
DPEP1_MOUSE	DPEP1	Dipeptidase 1	Dpep1	22.68	45722	3	3	12	12	1.11035	0.000386695	15.6992	14.9733	16.3559	16.3965	16.7496	17.1214	15.5243	16.2591	14.4625	14.1184	14.9674	15.3021
CATB_MOUSE	CATB	Cathepsin B	Ctsb	32.15	37280	7	7	43	43	1.08269	0.000919049	19.1244	19.0336	19.7826	19.6966	19.2604	18.9294	18.2571	16.9686	18.5019	18.6591	18.5449	18.3993
SND1_MOUSE	SND1	Staphylococcal nuclease domain-containing protein 1	Snd1	10.99	102088	6	6	20	20	1.05736	0.00196572	18.5351	18.3311	17.403	16.8475	18.2642	17.8428	18.1691	18.7586	14.9171	15.6074	16.2314	17.1958
THIM_MOUSE	THIM	3-ketoacyl-CoA thiolase, mitochondrial	Acaa2	36.27	41830	8	8	37	37	1.0454	2.69421e-05	19.9723	19.8652	20.5064	20.2023	20.8516	20.7449	19.2085	19.5713	19.1551	18.9887	19.7131	19.2335
PYC_MOUSE	PYC	Pyruvate carboxylase, mitochondrial	Pc	9	129685	5	5	29	29	1.02444	0.00448221	17.5314	17.1157	18.2049	17.7806	16.899	16.7613	18.2362	17.1607	14.9452	15.2172	15.7225	16.8647
DCAM1_MOUSE	DCAM1	S-adenosylmethionine decarboxylase proenzyme 1	Amd1	16.17	38272	3	3	11	11	-4.21998	0.000229655	16.4159	12.4054	12.3983	14.0125	14.6538	14.354	19.0093	18.8012	18.2142	17.9803	18.0085	17.5463
FHL3_MOUSE	FHL3	Four and a half LIM domains protein 3	Fhl3	10.38	31795	2	2	12	12	-3.31652	0.00582127	14.4617	14.5744	13.5186	14.2152	13.8454	15.2628	14.7334	15.1829	19.7523	20.5143	14.9846	20.6097
RPN2_MOUSE	RPN2	Dolichyl-diphosphooligosaccharide--protein glycosyltransferase subunit 2	Rpn2	13.15	69063	4	4	8	8	-2.5517	7.37767e-05	11.8575	13.6072	12.709	12.5917	15.7052	15.8832	16.7745	16.0397	16.113	16.2699	16.7844	15.6824
CIP4_MOUSE	CIP4	Cdc42-interacting protein 4	Trip10	6.97	68489	2	2	11	11	-1.75728	0.00159654	15.4575	15.2003	13.8461	13.0481	13.6798	15.9303	16.2092	16.2855	16.5926	16.0851	16.1742	16.3593
DIAP1_MOUSE	DIAP1	Protein diaphanous homolog 1	Diaph1	2.47	139343	2	2	8	8	-1.53335	0.00675498	14.3342	14.1725	13.3946	14.0078	14.2579	13.984	15.4428	17.2041	14.4855	14.2865	14.9424	16.9899
STRN3_MOUSE	STRN3	Striatin-3	Strn3	5.15	87150	3	3	6	6	-1.20435	0.000354053	19.2565	19.5461	20.1377	19.1544	19.4232	19.6492	21.3658	20.6663	20.516	20.2691	20.8405	20.7355
ACE_MOUSE	ACE	Angiotensin-converting enzyme	Ace	7.93	150918	7	7	37	37	-1.14288	8.03352e-05	16.5855	16.8875	16.5933	15.881	17.607	17.3659	18.6593	18.4226	18.1569	17.735	17.3394	17.4642
RAB2A_MOUSE	RAB2A	Ras-related protein Rab-2A	Rab2a	41.04	23548	7	7	40	40	-1.09257	0.000406632	22.7712	22.6321	22.4292	22.8561	21.9706	22.9385	23.7323	23.6163	23.3873	23.8365	23.9106	23.6701
TM38A_MOUSE	TM38A	Trimeric intracellular cation channel type A	Tmem38a	27.85	33309	6	6	31	31	-1.05446	1.06503e-06	18.5922	18.6466	18.8205	18.7871	18.8976	19.0835	20.2643	20.4756	19.8468	19.6146	19.4758	19.4772
LEG1_MOUSE	LEG1	Galectin-1	Lgals1	33.33	14866	3	3	21	21	-1.02386	0.00244392	17.1556	18.4612	17.7479	17.8987	18.8825	18.62	19.6136	19.3376	19.0592	19.5496	18.8959	18.4534
CLH1_MOUSE	CLH1	Clathrin heavy chain 1	Cltc	57.43	191557	71	71	667	667	-1.01395	0.00590061	23.9858	24.0186	24.1901	24.1602	24.1971	24.2588	25.2319	24.4509	23.878	25.476	25.9312	25.9264
HHATL_MOUSE	HHATL	Protein-cysteine N-palmitoyltransferase HHAT-like protein	Hhatl	10.34	56431	3	3	22	22	-1.00608	0.00887603	15.3138	15.3818	16.0941	15.9223	16.8631	15.2112	17.9907	17.8557	15.6389	15.4593	17.4051	16.4732
ECHB_MOUSE	ECHB	Trifunctional enzyme subunit beta, mitochondrial	Hadhb	11.79	51386	4	4	24	24	0.975948	0.00220505	18.6306	18.0653	18.4989	17.7051	17.0274	17.3559	18.7541	17.8659	15.1332	14.7341	17.4431	17.4971
RRAS2_MOUSE	RRAS2	Ras-related protein R-Ras2	Rras2	11.76	23400	2	2	7	7	0.933743	0.00548846	18.6562	18.1484	16.597	16.3776	16.2816	16.0096	16.3194	15.9466	15.8963	16.9023	16.2169	15.1864
MVP_MOUSE	MVP	Major vault protein	Mvp	46.34	95924	26	26	135	135	0.931955	5.08632e-06	21.2674	21.1812	21.9234	21.8885	22.3193	22.4485	21.698	21.7078	20.188	20.3874	20.9037	20.5517
MDHM_MOUSE	MDHM	Malate dehydrogenase, mitochondrial	Mdh2	25.74	35611	6	6	28	28	0.926747	0.000682499	19.2367	19.2684	19.5336	19.6233	20.1213	19.9367	18.402	18.6499	19.0452	18.4689	18.3664	19.2269
FN3K_MOUSE	FN3K	Fructosamine-3-kinase	Fn3k	15.86	35032	3	3	14	14	0.915969	0.00121543	17.7114	18.0526	18.5645	18.1195	18.0688	18.0328	16.7071	16.9941	17.5739	16.932	17.036	17.8107
CAPZB_MOUSE	CAPZB	F-actin-capping protein subunit beta	Capzb	23.1	31345	5	5	12	12	0.903673	7.81416e-05	18.3691	18.2669	18.4929	18.4141	17.6275	17.5479	17.5755	16.9229	17.1856	17.442	17.0798	17.0907
KCRB_MOUSE	KCRB	Creatine kinase B-type	Ckb	9.97	42713	3	2	21	10	0.898739	2.32083e-05	20.4825	20.348	19.9659	20.1335	20.3431	20.4146	18.4254	18.2174	20.4472	20.9234	19.1413	19.1403
APOA1_MOUSE	APOA1	Apolipoprotein A-I	Apoa1	21.97	30616	3	3	18	18	0.868077	0.00147252	19.0127	19.0054	18.4741	18.4779	18.6245	18.0075	17.46	18.1351	17.5361	17.9642	17.3637	17.9345
ARP2_MOUSE	ARP2	Actin-related protein 2	Actr2	18.53	44761	4	4	32	32	0.866243	0.00117009	18.7754	18.681	18.5753	17.9812	18.5275	17.6848	17.4105	17.1854	18.0989	17.8527	17.3494	17.1309
CAP1_MOUSE	CAP1	Adenylyl cyclase-associated protein 1	Cap1	14.98	51565	4	4	16	16	0.854535	0.00881104	15.7793	15.9739	14.2003	13.772	13.807	13.101	13.9991	14.2796	13.5725	13.027	13.9299	12.698
H32_MOUSE	H32	Histone H3.2	Hist1h3b	33.82	15388	4	2	67	49	0.843638	0.000256601	20.9419	20.7097	21.521	21.4225	20.7022	21.3505	20.1986	20.0555	20.6667	20.9266	19.7126	20.026
TBAL3_MOUSE	TBAL3	Tubulin alpha chain-like 3	Tubal3	8.3	49988	5	1	33	7	0.825627	0.00128158	22.6906	22.7238	22.2086	22.2252	22.1881	22.2299	21.8247	21.1993	21.8781	21.9083	21.6839	20.818
CISY_MOUSE	CISY	Citrate synthase, mitochondrial	Cs	46.55	51737	21	21	142	142	0.824735	6.15242e-05	23.2702	23.5085	23.6148	23.6786	23.6895	24.095	22.6796	22.8196	22.6276	22.7676	22.8428	23.1709
APT_MOUSE	APT	Adenine phosphoribosyltransferase	Aprt	61.11	19724	7	7	62	62	0.817127	0.0050457	20.7931	20.6199	22.3073	20.991	20.5481	20.7396	20.3798	20.1328	20.3605	20.3897	20.0039	19.8297
RIR1_MOUSE	RIR1	Ribonucleoside-diphosphate reductase large subunit	Rrm1	9.97	90210	4	4	23	23	0.810977	0.00109494	16.8606	17.0168	17.0829	17.0839	16.2789	15.9437	15.9532	15.7225	15.6524	16.5669	15.8065	15.6994
H31_MOUSE	H31	Histone H3.1	Hist1h3a	33.82	15404	4	2	42	24	0.775755	0.000746454	20.8099	20.5222	21.3448	21.2277	20.5992	21.273	20.1333	19.8889	20.5985	20.8912	19.633	19.9772
CRYAB_MOUSE	CRYAB	Alpha-crystallin B chain	Cryab	85.71	20069	16	16	560	560	0.774771	1.28796e-05	27.0499	26.8338	26.6789	26.6641	26.6189	26.5888	26.48	26.2742	25.695	25.4484	25.9802	25.9078
ACADM_MOUSE	ACADM	Medium-chain specific acyl-CoA dehydrogenase, mitochondrial	Acadm	23.28	46481	6	6	49	49	0.773086	0.000129425	20.1458	19.7141	20.4023	20.2791	19.7477	19.7065	19.8114	19.3933	19.1116	19.1079	18.8658	19.0669
STA5B_MOUSE	STA5B	Signal transducer and activator of transcription 5B	Stat5b	20.61	90002	9	9	40	40	0.769492	8.33627e-05	18.5869	18.5977	19.1609	19.3269	18.6181	18.6123	17.9397	17.7581	17.9788	17.4667	18.4921	18.6503
H33_MOUSE	H33	Histone H3.3	H3f3a	33.82	15328	3	1	35	17	0.761165	0.000518433	20.8393	20.5597	21.4639	21.3097	20.6943	21.3103	20.2512	20.0354	20.6853	20.9252	19.7027	20.0104
COPB_MOUSE	COPB	Coatomer subunit beta	Copb1	7.45	107066	5	5	18	18	0.74196	0.00141244	18.3427	17.8811	18.1149	17.8419	17.5492	17.8917	18.3759	17.8307	16.0181	16.0356	17.6956	17.2138
PRS6A_MOUSE	PRS6A	26S proteasome regulatory subunit 6A	Psmc3	40.27	49549	14	14	123	123	0.716883	7.05794e-05	21.1579	21.2222	21.2952	21.298	21.2773	21.2435	20.4524	20.2736	20.7028	20.7186	20.2837	20.7618
H2A1B_MOUSE	H2A1B	Histone H2A type 1-B	Hist1h2ab	26.92	14135	3	3	24	24	0.703882	4.09211e-05	20.4287	20.456	20.8003	20.6174	20.7461	20.709	20.2921	19.8968	19.952	19.9836	19.7378	19.672
ATPB_MOUSE	ATPB	ATP synthase subunit beta, mitochondrial	Atp5f1b	67.11	56300	26	26	240	240	0.690914	2.58687e-05	23.336	23.1855	23.2697	23.2421	23.1615	23.0623	22.4166	22.4746	22.6524	22.4271	22.448	22.6929
HSPB1_MOUSE	HSPB1	Heat shock protein beta-1	Hspb1	82.3	23014	16	16	218	218	0.680343	0.000421545	24.4655	24.6619	24.1873	24.2305	23.7131	24.2542	24.2113	24.1742	22.9552	23.2986	23.3159	23.4752
PARK7_MOUSE	PARK7	Protein/nucleic acid deglycase DJ-1	Park7	30.69	20021	3	3	11	11	0.676018	0.00035259	18.8892	18.4297	18.334	18.2349	18.6411	18.3383	17.8559	17.9156	18.1823	18.4511	17.0916	17.3146
A0A494B9J0_MOUSE	A0A494B9J0	Ankyrin repeat domain-containing protein 2	Ankrd2	53.61	37125	15	15	86	86	0.673847	4.90712e-05	22.8042	22.7638	21.7668	21.5158	21.6159	21.5085	21.2977	21.3919	20.5831	20.7757	21.8153	22.0683
PRS10_MOUSE	PRS10	26S proteasome regulatory subunit 10B	Psmc6	39.85	44173	10	10	61	61	0.650244	0.000580191	20.9147	20.679	20.7754	20.7284	20.6995	20.8142	20.4651	19.8457	20.1878	20.3575	19.9122	19.9416
COPB2_MOUSE	COPB2	Coatomer subunit beta'	Copb2	15.25	102449	8	8	41	41	0.646435	0.007586	19.5666	19.6699	19.7137	19.2456	19.5761	19.0035	19.1494	19.2393	18.4488	18.6748	18.2637	19.1209
DHDH_MOUSE	DHDH	Trans-1,2-dihydrobenzene-1,2-diol dehydrogenase	Dhdh	34.83	36301	6	6	29	29	0.62121	0.00222989	18.9469	18.5837	19.431	19.3568	18.3871	18.4875	18.1134	17.6174	18.7222	18.3085	18.5634	18.1408
ETFA_MOUSE	ETFA	Electron transfer flavoprotein subunit alpha, mitochondrial	Etfa	37.54	35009	8	8	69	69	0.621008	6.94323e-05	19.7799	19.6274	19.5604	19.4942	18.926	18.7626	18.4828	18.1891	19.1836	19.3285	18.658	18.5825
HERC4_MOUSE	HERC4	Probable E3 ubiquitin-protein ligase HERC4	Herc4	10.97	118412	6	6	18	18	0.570884	0.00797619	18.2748	18.2657	18.1272	18.0309	18.0262	17.7205	18.4398	18.0024	16.5784	17.2603	17.6392	17.0998
AKCL2_MOUSE	AKCL2	1,5-anhydro-D-fructose reductase	Akr1e2	34.55	34461	5	5	16	16	0.559327	0.000543614	18.9548	18.8118	18.8782	19.1228	18.9145	18.9041	17.9383	18.055	18.6046	18.4724	18.8065	18.3534
SDHA_MOUSE	SDHA	Succinate dehydrogenase [ubiquinone] flavoprotein subunit, mitochondrial	Sdha	31.93	72585	12	12	56	56	0.557277	0.00118507	20.144	20.4388	20.29	20.7311	20.159	20.0179	19.6396	19.967	19.5331	19.671	19.7597	19.8669
PXL2B_MOUSE	PXL2B	Prostamide/prostaglandin F synthase	Prxl2b	40.3	21670	6	6	34	34	0.546986	0.00755415	19.2339	19.3607	19.1116	18.5767	18.8727	18.9864	19.626	19.7834	18.3333	18.6111	17.6116	16.8948
MK14_MOUSE	MK14	Mitogen-activated protein kinase 14	Mapk14	16.39	41287	3	3	22	22	0.544284	0.000155347	17.247	17.1452	17.1815	17.5408	16.6664	16.5593	15.6875	15.7776	16.7888	16.7793	17.0336	17.0079
PHP14_MOUSE	PHP14	14 kDa phosphohistidine phosphatase	Phpt1	67.74	13997	8	8	78	78	0.539963	0.00380194	20.4162	20.5906	20.5218	20.7538	19.95	20.4254	20.7502	20.5749	19.9641	20.0659	18.7499	19.3129
PRS8_MOUSE	PRS8	26S proteasome regulatory subunit 8	Psmc5	45.07	45626	13	13	61	61	0.529089	0.00301914	20.4039	20.4388	20.4108	20.6016	20.2325	20.4198	19.9283	20.0131	19.9983	19.8339	20.122	19.4372
SC23A_MOUSE	SC23A	Protein transport protein Sec23A	Sec23a	31.9	86162	15	15	62	62	0.506778	0.000839827	19.6051	19.7372	19.9677	20.0824	19.5589	19.7094	19.1329	19.3659	19.3054	18.8821	19.4309	19.503
PSD12_MOUSE	PSD12	26S proteasome non-ATPase regulatory subunit 12	Psmd12	33.77	52895	13	13	97	97	0.493777	0.000341734	20.3195	20.3996	20.8417	20.7568	20.9615	20.9753	20.1127	19.7488	20.4195	20.5575	20.1828	20.2705
ACADV_MOUSE	ACADV	Very long-chain specific acyl-CoA dehydrogenase, mitochondrial	Acadvl	26.52	70875	11	11	69	69	0.492136	7.20565e-05	20.2797	20.2412	20.4059	20.4726	20.4637	20.329	20.0016	19.9243	19.7577	19.7676	19.8065	19.9817
DHPR_MOUSE	DHPR	Dihydropteridine reductase	Qdpr	49.38	25570	8	8	79	79	0.481848	0.000399589	21.0693	21.1971	21.0471	21.1548	21.1155	21.2435	20.2903	20.1758	20.9678	21.1336	20.8326	20.5362
HCD2_MOUSE	HCD2	3-hydroxyacyl-CoA dehydrogenase type-2	Hsd17b10	14.18	27419	2	2	8	8	0.471066	0.00980108	15.7916	15.7056	15.591	15.4922	15.5539	15.0051	14.8927	15.2262	14.6921	15.2509	15.1516	15.0995
EHD2_MOUSE	EHD2	EH domain-containing protein 2	Ehd2	35.54	61174	14	14	105	105	0.470886	0.00169978	21.1594	20.9335	21.0695	20.799	21.0396	20.7945	20.7733	20.7202	20.4918	20.3261	20.4991	20.1597
H4_MOUSE	H4	Histone H4	Hist1h4a	41.75	11367	5	5	32	32	0.464459	0.00506576	21.5172	21.5158	21.8091	21.8975	21.9021	21.6908	21.3708	21.5429	20.9262	21.3753	21.4124	20.9182
FLNA_MOUSE	FLNA	Filamin-A	Flna	4.76	281222	9	4	51	7	0.463498	0.00145729	21.5965	21.3665	21.7673	21.6165	22.0436	22.1267	21.7651	21.457	21.0891	20.8592	21.4083	21.1574
V9GX06_MOUSE	V9GX06	Predicted gene 11214 (Fragment)	Gm11214	19.67	19865	8	1	166	2	0.45331	0.00191265	26.5902	26.8481	26.5769	26.1922	26.8182	26.7538	25.9762	25.788	26.6525	26.5091	26.1659	25.9679
IDH3A_MOUSE	IDH3A	Isocitrate dehydrogenase [NAD] subunit alpha, mitochondrial	Idh3a	36.61	39639	11	11	66	66	0.451811	0.000445164	21.611	21.6871	21.3036	21.2049	21.3927	21.4473	21.1358	20.9649	20.837	21.0942	21.0414	20.8624
KLH40_MOUSE	KLH40	Kelch-like protein 40	Klhl40	47.02	69589	23	23	224	224	0.442763	0.00015672	24.1136	24.2052	24.5051	24.5934	24.6567	24.7156	24.1916	24.0981	23.7882	23.8217	24.2099	24.0236
GSTM2_MOUSE	GSTM2	Glutathione S-transferase Mu 2	Gstm2	67.89	25717	20	13	178	100	0.441572	0.000273974	24.1592	24.284	24.7933	24.7286	24.1498	24.3456	23.5841	23.5533	24.3175	24.4013	23.8883	24.0665
TBB2B_MOUSE	TBB2B	Tubulin beta-2B chain	Tubb2b	66.29	49953	28	1	329	3	0.406053	0.000120011	25.2746	25.2938	24.7401	24.8088	24.8973	24.9078	24.6347	24.5089	24.4983	24.5266	24.6683	24.6492
TBB2A_MOUSE	TBB2A	Tubulin beta-2A chain	Tubb2a	57.53	49907	27	1	329	8	0.403067	0.000126149	25.2815	25.2995	24.7479	24.8181	24.9019	24.9144	24.6333	24.5178	24.4983	24.5343	24.7038	24.6574
DECR_MOUSE	DECR	2,4-dienoyl-CoA reductase, mitochondrial	Decr1	14.63	36214	3	3	19	19	0.402779	0.00387546	18.8722	18.9616	19.2102	18.9881	18.8521	19.3127	18.9783	18.8263	18.7022	18.6371	18.3942	18.2422
A0A0U1RPX4_MOUSE	A0A0U1RPX4	Mitogen-activated protein kinase (Fragment)	Mapk3	30.45	38114	7	2	56	3	0.389695	0.00507661	19.7425	19.8925	19.805	19.7592	19.225	19.5892	19.15	19.5031	19.5354	19.4583	18.9055	19.1231
5NT3A_MOUSE	5NT3A	Cytosolic 5'-nucleotidase 3A	Nt5c3a	51.96	37252	13	13	73	73	0.386882	0.001169	21.5032	21.5264	21.2488	21.0331	21.5591	21.7199	21.0474	20.7929	21.3398	21.4282	20.8426	20.8186
HSPB6_MOUSE	HSPB6	Heat shock protein beta-6	Hspb6	85.19	17521	8	8	74	74	0.382541	0.000366499	20.9997	21.1351	20.9515	21.0099	21.3103	21.4705	21.0777	21.1443	20.4107	20.3319	20.809	20.808
FLNC_MOUSE	FLNC	Filamin-C	Flnc	51.5	291119	90	85	822	778	0.37861	0.00120643	24.9524	24.9709	25.4116	25.2919	25.6116	25.9322	25.1079	25.0892	24.6935	24.8298	25.0737	25.1048
CTBP1_MOUSE	CTBP1	C-terminal-binding protein 1	Ctbp1	23.36	47745	5	5	33	33	0.376147	0.000300617	18.7183	18.5922	17.5057	17.5373	18.3305	18.3008	17.1468	17.1608	17.9698	17.9207	18.3376	18.1922
RL5_MOUSE	RL5	60S ribosomal protein L5	Rpl5	21.89	34401	5	5	38	38	0.375527	0.00272427	20.6978	20.6982	20.7918	20.8778	20.6578	20.5216	20.3095	20.3574	20.2181	20.4978	20.4698	20.1392
Q3UIG8_MOUSE	Q3UIG8	Methyltransf_25 domain-containing protein	Prmt1	59.77	40522	16	16	87	87	0.364646	0.00405608	21.2094	20.9268	21.1402	21.0471	21.1455	21.0209	20.5249	20.2499	20.8558	20.7038	21.0877	20.88
VPS29_MOUSE	VPS29	Vacuolar protein sorting-associated protein 29	Vps29	34.62	20496	4	4	24	24	0.358625	0.00758891	18.9873	19.025	18.882	18.8891	18.7194	18.7482	18.8052	18.7866	18.4327	18.6766	18.4579	17.9402
GDIB_MOUSE	GDIB	Rab GDP dissociation inhibitor beta	Gdi2	67.64	50537	24	20	183	148	0.356083	0.00124172	22.3659	22.4711	22.395	22.464	22.3089	22.3797	21.3586	21.5477	22.2371	22.4667	22.3167	22.3213
LMCD1_MOUSE	LMCD1	LIM and cysteine-rich domains protein 1	Lmcd1	63.29	40996	18	18	145	145	0.355352	0.00484427	22.5736	22.5564	22.2888	22.1659	22.5006	22.822	21.9931	22.0737	21.7415	21.9723	22.3625	22.6322
ACSL1_MOUSE	ACSL1	Long-chain-fatty-acid--CoA ligase 1	Acsl1	18.03	77951	8	8	45	45	0.352332	0.00966478	19.6284	19.4934	19.8831	19.9397	19.8714	19.481	19.8911	20.0417	19.0187	18.6158	19.3041	19.3116
TBB5_MOUSE	TBB5	Tubulin beta-5 chain	Tubb5	72.52	49671	30	4	368	20	0.348324	0.000841415	25.5998	25.5236	25.0036	25.1219	25.2332	25.232	24.9678	24.8518	24.8237	24.9141	25.1214	24.9453
IDHC_MOUSE	IDHC	Isocitrate dehydrogenase [NADP] cytoplasmic	Idh1	50	46674	19	18	124	112	0.33519	0.0011709	22.1599	22.236	22.6524	22.5997	22.3168	22.3743	21.5284	21.3819	22.1386	22.3076	22.5506	22.4208
TBB4A_MOUSE	TBB4A	Tubulin beta-4A chain	Tubb4a	70.72	49586	31	1	390	6	0.32884	0.000474546	25.4762	25.5754	25.0961	25.1205	25.2428	25.2371	24.9626	24.9246	24.8811	24.8918	25.1069	25.0081
TBB3_MOUSE	TBB3	Tubulin beta-3 chain	Tubb3	32.89	50419	18	1	207	1	0.323837	0.00231694	24.6513	24.6878	24.1304	23.9955	24.3018	24.2086	24.1228	23.8936	23.8778	23.91	24.2047	24.0234
SBP1_MOUSE	SBP1	Methanethiol oxidase	Selenbp1	41.31	52514	14	14	89	89	0.313284	0.009514	21.3069	21.3381	21.6847	21.8819	21.5356	21.583	20.9191	20.4752	21.2479	21.3722	21.7047	21.7315
GSTM1_MOUSE	GSTM1	Glutathione S-transferase Mu 1	Gstm1	73.39	25970	20	13	199	125	0.30961	0.00379442	24.21	24.4261	24.7617	24.785	24.0499	24.2555	23.7022	23.7356	24.4793	24.5847	23.9716	24.1571
PSMD7_MOUSE	PSMD7	26S proteasome non-ATPase regulatory subunit 7	Psmd7	37.38	36540	8	8	39	39	0.307157	0.00878273	19.7069	19.5245	20.1551	19.8802	19.6851	19.6256	20.1053	20.111	18.9205	18.7149	19.5777	19.3051
ARF1_MOUSE	ARF1	ADP-ribosylation factor 1	Arf1	61.88	20697	9	3	90	37	0.296959	0.00895625	21.8864	21.9827	21.6564	21.7702	21.5617	21.3952	21.6044	21.5529	21.6023	21.8162	21.1135	20.7815
2A5A_MOUSE	2A5A	Serine/threonine-protein phosphatase 2A 56 kDa regulatory subunit alpha isoform	Ppp2r5a	27.98	56347	10	10	51	51	0.288676	0.00375667	19.1571	19.3644	19.7356	19.7318	19.6335	19.7433	18.9084	19.0237	19.3362	19.4093	19.3949	19.5611
TBB4B_MOUSE	TBB4B	Tubulin beta-4B chain	Tubb4b	80	49831	37	1	471	13	0.284178	0.00142186	25.9022	25.9626	25.4475	25.5369	25.6109	25.6654	25.3132	25.4044	25.3172	25.4091	25.4924	25.4843
TBB6_MOUSE	TBB6	Tubulin beta-6 chain	Tubb6	58.84	50090	21	6	188	10	0.272381	0.00777029	24.3113	24.4343	23.7724	23.5155	23.8853	23.8895	23.8348	23.6794	23.4549	23.5985	23.8632	23.7432
KPB1_MOUSE	KPB1	Phosphorylase b kinase regulatory subunit alpha, skeletal muscle isoform	Phka1	55.36	138825	48	48	495	495	-0.199484	0.00889295	24.1812	24.1148	24.8681	24.861	24.7594	24.7243	24.9575	24.857	24.7121	24.7033	24.787	24.6888
NDRG2_MOUSE	NDRG2	Protein NDRG2	Ndrg2	60.92	40789	16	16	198	198	-0.202734	0.0074452	23.1657	23.1429	23.2729	23.1845	23.3485	23.2745	23.0979	23.1322	23.6116	23.543	23.6165	23.6041
GYS1_MOUSE	GYS1	Glycogen [starch] synthase, muscle	Gys1	55.69	83927	35	35	354	354	-0.218304	0.00762892	24.6127	24.5799	25.479	25.33	25.4031	25.4382	25.5866	25.4557	25.1496	25.1711	25.4192	25.3705
DDB1_MOUSE	DDB1	DNA damage-binding protein 1	Ddb1	12.89	126853	10	10	30	30	-0.235074	0.00955412	19.6082	19.4761	19.7018	19.9111	20.0604	20.0857	20.1854	20.0286	20.0158	19.9671	20.0443	20.0126
S4R1W1_MOUSE	S4R1W1	Glyceraldehyde-3-phosphate dehydrogenase	Gm3839	86.49	35812	45	1	3258	5	-0.24387	0.00577284	29.3816	29.4522	29.4294	29.3671	29.4415	29.6321	29.3698	29.4379	29.8548	29.9718	29.7489	29.7837
PFKAM_MOUSE	PFKAM	ATP-dependent 6-phosphofructokinase, muscle type	Pfkm	73.72	85269	59	54	1114	1030	-0.250917	0.00518215	27.6147	27.5065	27.5642	27.4701	27.5805	27.519	27.8216	27.7017	27.7704	27.6462	27.9686	27.852
G3P_MOUSE	G3P	Glyceraldehyde-3-phosphate dehydrogenase	Gapdh	89.79	35810	47	3	3317	64	-0.252001	0.00490016	29.5358	29.6446	29.6425	29.593	29.6495	29.8335	29.6015	29.6246	30.0315	30.1595	29.988	30.0058
CACB1_MOUSE	CACB1	Voltage-dependent L-type calcium channel subunit beta-1	Cacnb1	14.57	65486	7	7	50	50	-0.266027	0.00540421	21.2205	21.0838	20.9139	21.0642	21.2458	21.3185	21.2747	21.2271	21.4	21.5566	21.4186	21.5658
TCPZ_MOUSE	TCPZ	T-complex protein 1 subunit zeta	Cct6a	28.44	58004	9	9	112	112	-0.269055	0.007232	20.6508	20.8384	20.5725	20.7861	20.6934	20.6829	21.0498	21.1671	20.7816	20.9028	21.0343	20.9027
MYH1_MOUSE	MYH1	Myosin-1	Myh1	43.2	223342	80	7	693	8	-0.273864	0.0015059	25.7205	25.7532	25.2378	25.2399	24.2294	24.2749	25.151	25.0302	25.5456	25.6018	25.4088	25.3614
MYBPH_MOUSE	MYBPH	Myosin-binding protein H	Mybph	70.6	52641	27	27	356	356	-0.274021	0.00252896	26.3351	26.2747	26.3326	26.3378	26.4512	26.3713	26.3995	26.2741	26.6466	26.7538	26.8974	26.7754
PDC6I_MOUSE	PDC6I	Programmed cell death 6-interacting protein	Pdcd6ip	29.57	96024	16	16	132	132	-0.280459	0.00537083	20.9751	20.8277	20.8559	20.9146	21.0853	21.0759	21.4402	21.1491	21.0651	21	21.4155	21.3472
CSN4_MOUSE	CSN4	COP9 signalosome complex subunit 4	Cops4	47.29	46285	13	13	108	108	-0.281226	0.00489579	20.7978	20.7235	20.9779	20.9247	20.8193	20.8572	20.5678	20.7771	21.3383	21.5284	21.3624	21.2138
MYH4_MOUSE	MYH4	Myosin-4	Myh4	58.43	222859	114	43	1024	329	-0.285645	0.00247934	26.3929	26.3849	25.9747	26.0245	25.108	25.1095	25.9141	25.6704	26.3577	26.4145	26.1916	26.1602
SYDC_MOUSE	SYDC	Aspartate--tRNA ligase, cytoplasmic	Dars	51.7	57147	23	23	193	193	-0.287073	0.00191892	23.1796	23.1355	23.3398	23.2395	23.3585	23.5063	23.4548	23.454	23.6553	23.5424	23.6521	23.7231
GLYG_MOUSE	GLYG	Glycogenin-1	Gyg1	64.56	37402	19	19	177	177	-0.290838	0.00385561	23.4359	23.3886	23.6715	23.5083	24.0802	23.8794	23.8157	23.7117	24.2	24.1941	23.8117	23.9756
MACD1_MOUSE	MACD1	ADP-ribose glycohydrolase MACROD1	Macrod1	36.84	35295	6	6	53	53	-0.293561	0.00542871	21.1536	20.9178	20.81	20.684	21.2056	21.3078	21.2695	21.2196	21.191	21.4318	21.3785	21.3496
SYQ_MOUSE	SYQ	Glutamine--tRNA ligase	Qars	39.48	87677	21	21	80	80	-0.294892	0.00526388	20.9342	20.9851	21.2301	21.1246	20.962	21.1469	21.3908	21.5316	20.8726	21.1448	21.6189	21.5936
CAN1_MOUSE	CAN1	Calpain-1 catalytic subunit	Capn1	50.77	82106	26	26	186	186	-0.294948	0.0024386	21.9378	21.8505	21.9715	21.8596	21.9221	21.9924	22.0281	21.9896	22.1461	22.3462	22.4491	22.3445
TCPA_MOUSE	TCPA	T-complex protein 1 subunit alpha	Tcp1	57.73	60449	21	21	174	174	-0.29515	0.00681661	21.9587	21.7587	21.9554	21.9423	21.8338	21.7786	22.3151	22.2624	21.9155	21.979	22.437	22.0894
KPBB_MOUSE	KPBB	Phosphorylase b kinase regulatory subunit beta	Phkb	52.35	123889	42	35	398	364	-0.296054	0.00354019	23.5738	23.5645	24.6819	24.6766	24.5834	24.4875	24.7893	24.5878	24.3742	24.4535	24.6834	24.4559
B1AR69_MOUSE	B1AR69	Myosin, heavy polypeptide 13, skeletal muscle	Myh13	11.92	223561	21	2	143	2	-0.298404	0.00136802	23.6588	23.5886	23.2499	23.2003	22.202	22.2843	23.0851	23.0642	23.4546	23.5953	23.3357	23.4395
A0A140LI70_MOUSE	A0A140LI70	Myosin-binding protein C, fast-type (Fragment)	Mybpc2	72.9	17239	17	1	264	1	-0.314772	0.00396492	26.1714	26.2308	26.2485	26.2371	25.824	26.1178	26.4374	26.4753	26.2993	26.5395	26.4908	26.4759
WDR1_MOUSE	WDR1	WD repeat-containing protein 1	Wdr1	48.02	66407	15	15	83	83	-0.323968	0.00838097	21.2008	21.078	21.1991	21.1169	21.513	21.6681	21.4245	21.4023	21.7125	21.4501	22.0563	21.6739
AMPD1_MOUSE	AMPD1	AMP deaminase 1	Ampd1	66.98	86105	53	48	754	669	-0.326038	0.00150481	25.8667	25.8444	25.9337	25.9403	25.5667	25.8135	26.2223	26.1385	26.0477	26.1719	26.1576	26.1835
CBR1_MOUSE	CBR1	Carbonyl reductase [NADPH] 1	Cbr1	50.9	30641	12	12	90	90	-0.327559	0.00959948	21.6494	21.658	22.1253	21.9171	21.7367	22.2187	22.0521	22.0016	22.3481	22.2303	22.3171	22.3213
G3UW82_MOUSE	G3UW82	MCG140437, isoform CRA_d	Myh2	33.63	223219	63	3	581	4	-0.329086	0.000585182	25.3996	25.4023	24.9087	24.9202	23.9182	23.9535	24.8748	24.7315	25.3304	25.2759	25.1744	25.0901
F8WIT2_MOUSE	F8WIT2	Annexin	Anxa6	52.92	75289	28	1	155	1	-0.337924	0.000848916	22.1071	22.038	22.1579	22.0778	22.5352	22.472	22.6842	22.5194	22.6273	22.6941	22.5057	22.3849
HXK2_MOUSE	HXK2	Hexokinase-2	Hk2	52.56	102535	38	38	324	324	-0.338695	0.000343663	23.1147	23.1049	22.9664	22.9774	23.0661	23.1786	23.535	23.5375	23.234	23.2095	23.4379	23.4865
PYGB_MOUSE	PYGB	Glycogen phosphorylase, brain form	Pygb	18.98	96730	21	2	1212	14	-0.339263	0.00390887	28.5324	28.6322	28.7807	28.9718	28.8528	29.0687	29.0138	28.863	29.1581	29.3941	29.294	29.1513
DESM_MOUSE	DESM	Desmin	Des	47.33	53498	21	21	196	196	-0.341875	0.00961848	22.3262	22.4012	22.725	22.6425	23.4159	23.6934	23.0555	23.1196	22.9315	23.3922	23.301	23.4558
ANXA6_MOUSE	ANXA6	Annexin A6	Anxa6	54.23	75885	29	2	161	7	-0.342412	0.000884892	22.1071	22.045	22.1682	22.0778	22.5352	22.4852	22.7011	22.5194	22.6417	22.7134	22.5125	22.3849
EF1A2_MOUSE	EF1A2	Elongation factor 1-alpha 2	Eef1a2	64.79	50454	32	23	483	211	-0.351766	0.00173127	26.6469	26.7201	26.3177	26.6	26.7632	26.88	26.8208	26.7046	27.0519	27.0887	27.1208	27.2517
F8VPN4_MOUSE	F8VPN4	Amylo-1,6-glucosidase, 4-alpha-glucanotransferase	Agl	75.52	174287	111	104	1488	1330	-0.351964	0.000437952	27.0315	26.9622	27.3443	27.2792	27.2535	27.2117	27.7431	27.6085	27.4304	27.3536	27.5612	27.4973
UBC12_MOUSE	UBC12	NEDD8-conjugating enzyme Ubc12	Ube2m	31.15	20900	5	5	34	34	-0.354884	0.00725665	19.9295	20.2726	20.0664	20.2064	20.3125	20.309	20.6494	20.4075	20.5838	20.813	20.5129	20.259
F8WIS9_MOUSE	F8WIS9	Calcium/calmodulin-dependent protein kinase type II subunit alpha	Camk2a	17.38	55347	5	3	46	19	-0.355778	0.00974527	20.0177	20.0838	20.4133	20.5556	21.039	20.5222	20.6627	20.4957	20.898	20.8844	21.0249	20.8006
SYRC_MOUSE	SYRC	Arginine--tRNA ligase, cytoplasmic	Rars	42.27	75674	21	21	176	176	-0.361141	0.0050223	21.5896	21.7029	22.1813	21.8094	21.9389	22.0489	22.106	21.9854	22.5521	22.2585	22.3025	22.2333
CAH3_MOUSE	CAH3	Carbonic anhydrase 3	Ca3	51.15	29366	11	11	92	92	-0.361473	0.00178245	21.328	21.424	21.8295	21.9034	21.5108	21.3758	21.4911	21.1674	22.5482	22.4484	21.9394	21.9459
PGAM2_MOUSE	PGAM2	Phosphoglycerate mutase 2	Pgam2	69.57	28827	18	18	249	249	-0.3737	0.00122865	24.0531	24.0008	24.1383	24.2619	24.2079	24.4576	24.1319	24.1605	24.9717	25.1938	24.4319	24.4719
MYLK2_MOUSE	MYLK2	Myosin light chain kinase 2, skeletal/cardiac muscle	Mylk2	55.46	65990	25	25	209	209	-0.375885	0.0034813	23.1527	23.3834	23.1501	23.3318	23.3608	23.7232	23.1355	23.1346	23.9236	24.0971	24.0303	24.0362
B0QZL1_MOUSE	B0QZL1	Alpha-enolase (Fragment)	Eno1	71.49	23936	13	1	177	12	-0.380774	0.00021563	22.9887	23.0047	23.249	23.2466	23.5589	23.4504	23.2769	23.1559	23.8778	23.8828	23.82	23.7696
TTL12_MOUSE	TTL12	Tubulin--tyrosine ligase-like protein 12	Ttll12	32.08	74043	13	13	39	39	-0.386621	0.00125082	18.9984	19.2069	19.0979	19.1776	19.3975	19.542	19.5785	19.3703	19.489	19.3269	20.0413	19.934
Q6IM74_MOUSE	Q6IM74	Reticulon	Rtn2	47.55	22239	8	8	122	122	-0.392028	0.000325436	22.8033	22.7059	23.7497	23.6683	23.555	23.5271	24.3072	24.2158	24.0003	23.8887	23.0499	22.8995
TCPD_MOUSE	TCPD	T-complex protein 1 subunit delta	Cct4	31.17	58066	13	13	90	90	-0.399106	0.00151743	21.0753	21.1005	21.0571	20.849	21.2703	21.373	21.4964	21.6483	21.4318	21.1047	21.755	21.6836
TIGAR_MOUSE	TIGAR	Fructose-2,6-bisphosphatase TIGAR	Tigar	49.44	29191	8	8	68	68	-0.402767	0.00178667	20.7191	20.5285	20.8417	20.5363	20.9168	20.8977	20.8869	20.9792	21.4891	21.2597	21.196	21.0459
RN123_MOUSE	RN123	E3 ubiquitin-protein ligase RNF123	Rnf123	14.08	148652	11	11	36	36	-0.41069	0.00159099	19.5147	19.5834	19.7607	19.7892	19.8062	19.582	20.3667	20.1338	19.7118	19.8704	20.3488	20.069
ALDOA_MOUSE	ALDOA	Fructose-bisphosphate aldolase A	Aldoa	84.34	39356	34	14	716	326	-0.416152	0.00436768	27.916	27.989	27.9312	28.1949	27.6563	28.0667	27.7367	27.6005	28.7389	29.0222	28.4912	28.6615
SYSC_MOUSE	SYSC	Serine--tRNA ligase, cytoplasmic	Sars	31.84	58389	11	11	109	109	-0.429705	0.000849411	20.8213	20.775	20.8527	20.7711	20.7281	21.0663	21.3842	21.3266	21.1156	21.2044	21.1789	21.383
CSN2_MOUSE	CSN2	COP9 signalosome complex subunit 2	Cops2	41.08	51597	12	12	77	77	-0.435325	0.00149676	19.5472	19.7918	20.1388	20.1357	20.2069	20.0151	19.6451	19.9536	20.7692	20.7888	20.7629	20.5278
MP2K6_MOUSE	MP2K6	Dual specificity mitogen-activated protein kinase kinase 6	Map2k6	37.72	37432	9	7	60	50	-0.436661	0.00114502	20.8651	20.6289	20.466	20.1859	20.4491	20.5559	20.7001	20.5732	20.9436	21.1361	21.2777	21.1402
KPYM_MOUSE	KPYM	Pyruvate kinase PKM	Pkm	68.17	57845	54	54	1132	1132	-0.439762	0.000152085	27.9085	27.9145	28.6433	28.5643	27.9314	27.9261	28.1202	27.9065	28.959	29.0481	28.7513	28.7414
ADHX_MOUSE	ADHX	Alcohol dehydrogenase class-3	Adh5	55.35	39548	12	12	91	91	-0.4457	0.00241603	20.9827	20.9515	21.4072	21.2618	21.6785	21.5456	21.3445	21.0669	22.2326	22.001	22.1311	21.7255
EF1A1_MOUSE	EF1A1	Elongation factor 1-alpha 1	Eef1a1	44.16	50114	14	5	304	32	-0.447576	0.0013984	25.8151	25.8685	25.3844	25.7526	25.8488	26.1046	26.0422	25.8974	26.2651	26.3264	26.3758	26.5524
HS90A_MOUSE	HS90A	Heat shock protein HSP 90-alpha	Hsp90aa1	40.79	84788	24	12	165	65	-0.447651	0.00829982	23.9941	24.2198	23.5641	23.6684	23.489	23.9467	24.3672	24.6354	23.642	24.1379	24.3218	24.4638
A0A0J9YKD4_MOUSE	A0A0J9YKD4	Creatine kinase M-type	Ckm	84.94	35108	43	3	3348	27	-0.451582	0.000106637	29.884	29.7588	29.6385	29.6374	30.1379	30.1002	29.9221	29.7519	30.5265	30.57	30.5221	30.5737
KAD1_MOUSE	KAD1	Adenylate kinase isoenzyme 1	Ak1	67.53	21540	13	13	202	202	-0.451857	0.000370848	24.1797	24.2313	23.9123	23.7076	24.0221	24.1567	24.6587	24.4312	24.5921	24.6739	24.2327	24.3322
OLA1_MOUSE	OLA1	Obg-like ATPase 1	Ola1	45.71	44730	11	11	66	66	-0.45951	0.00278591	20.0717	19.8225	19.5647	19.3801	19.7982	19.3507	19.8952	19.6585	20.2967	20.4662	20.1702	20.2582
MYPC2_MOUSE	MYPC2	Myosin-binding protein C, fast-type	Mybpc2	74.82	127352	92	75	1801	1524	-0.468389	7.03938e-05	28.5103	28.5189	28.6025	28.6142	28.2732	28.4424	29.0401	28.944	28.9367	28.9059	29.001	28.9442
GPDA_MOUSE	GPDA	Glycerol-3-phosphate dehydrogenase [NAD(+)], cytoplasmic	Gpd1	73.07	37573	22	21	303	292	-0.468834	0.00011319	24.3249	24.0825	24.0796	24.0695	24.3028	24.2315	24.208	24.227	25.03	25.0694	24.7056	24.664
HSP7C_MOUSE	HSP7C	Heat shock cognate 71 kDa protein	Hspa8	58.82	70871	41	2	624	46	-0.469296	0.00027808	26.3418	26.4954	26.1336	26.0896	26.3495	26.5461	26.7441	26.7552	26.5491	26.7569	26.9121	27.0543
Q3TRH3_MOUSE	Q3TRH3	Uncharacterized protein	Hspa8	56.19	70901	39	1	558	2	-0.47431	0.000330679	26.132	26.2725	25.9049	25.9309	26.1807	26.3914	26.4403	26.5802	26.4111	26.5573	26.733	26.9364
A6ZI46_MOUSE	A6ZI46	Fructose-bisphosphate aldolase	Aldoart1	41.53	45344	22	2	397	7	-0.477546	0.0077566	26.996	27.125	26.9063	27.2863	26.5419	27.1099	26.8727	26.8124	27.67	28.0907	27.6148	27.77
KCRM_MOUSE	KCRM	Creatine kinase M-type	Ckm	87.66	43045	51	11	3500	179	-0.480506	7.23023e-05	30.1639	30.0522	29.9235	29.9817	30.4461	30.4433	30.2336	30.0553	30.897	30.9156	30.8631	30.9293
ENOA_MOUSE	ENOA	Alpha-enolase	Eno1	68.2	47141	24	8	329	111	-0.482488	8.30876e-05	23.7276	23.7783	23.9523	23.9037	24.1864	24.2418	24.0559	23.8649	24.7211	24.7314	24.5914	24.7204
J3QPZ9_MOUSE	J3QPZ9	Beta-enolase (Fragment)	Eno3	64.21	20602	12	1	194	13	-0.484244	0.00403006	23.4963	23.2673	23.8805	23.2922	23.7084	23.8827	23.2601	23.4494	24.6037	24.4602	24.2277	24.4317
Q14BI5_MOUSE	Q14BI5	Myomesin 2	Myom2	76.42	164738	110	110	1553	1553	-0.485383	9.07649e-05	27.5239	27.4439	27.7927	27.7703	27.7535	27.8242	28.2234	28.0062	28.139	28.1582	28.2943	28.1996
TPIS_MOUSE	TPIS	Triosephosphate isomerase	Tpi1	68.9	32192	15	15	208	208	-0.488088	0.00140468	24.6096	24.695	24.5122	24.7642	24.7341	25.1437	24.8299	24.9197	25.4951	25.7137	25.1161	25.3128
SCRN2_MOUSE	SCRN2	Secernin-2	Scrn2	21.88	46601	5	5	18	18	-0.488435	0.00582485	18.2982	18.5954	18.2573	18.23	18.3057	18.636	18.7164	18.1871	18.5253	18.8929	19.3902	19.5413
NP1L4_MOUSE	NP1L4	Nucleosome assembly protein 1-like 4	Nap1l4	22.13	42679	5	5	30	30	-0.491414	0.000389047	17.8127	17.7649	17.8487	17.5045	17.4504	17.6514	17.7211	17.665	18.2979	18.2335	18.4731	18.5905
MYL1_MOUSE	MYL1	Myosin light chain 1/3, skeletal muscle isoform	Myl1	37.23	20595	6	6	27	27	-0.494682	0.00360293	19.0188	19.0473	18.7821	18.326	18.2189	18.4661	19.1292	18.9307	19.2578	19.7024	18.9762	18.8309
CAND2_MOUSE	CAND2	Cullin-associated NEDD8-dissociated protein 2	Cand2	49.07	135633	41	41	389	389	-0.494854	0.000290979	22.9945	22.9207	22.924	22.8497	22.7538	22.7281	23.8349	23.7082	22.7844	23.1301	23.2849	23.3974
QOR_MOUSE	QOR	Quinone oxidoreductase	Cryz	38.37	35269	7	7	36	36	-0.498871	0.000569207	19.3217	19.6258	19.0684	19.2822	19.2395	19.4808	19.5265	19.3568	19.9809	19.9064	20.1053	20.1357
OBSCN_MOUSE	OBSCN	Obscurin	Obscn	25.08	966372	145	118	1047	849	-0.502931	0.00031429	24.3592	24.4409	24.9918	24.9798	25.0332	25.3816	25.2794	25.2857	25.2543	25.4527	25.4195	25.5125
J9JIB2_MOUSE	J9JIB2	Obscurin (Fragment)	Obscn	49.59	93962	29	2	203	5	-0.509515	0.00267868	21.9109	22.1179	22.8813	22.9377	22.7103	23.2052	22.8762	23.0644	23.0896	23.3903	23.0574	23.3425
RTCB_MOUSE	RTCB	tRNA-splicing ligase RtcB homolog	Rtcb	28.91	55249	10	10	37	37	-0.510887	0.0012202	20.9497	20.7115	20.7104	20.6125	21.3017	21.4469	20.9018	20.9355	21.5917	21.8453	21.9861	21.5378
ENOB_MOUSE	ENOB	Beta-enolase	Eno3	60.37	47025	28	14	382	140	-0.51475	0.000330188	24.2542	24.156	24.6403	24.286	24.7081	24.7852	24.3168	24.3085	25.4415	25.4166	25.1019	25.333
AMPB_MOUSE	AMPB	Aminopeptidase B	Rnpep	31.23	72416	13	13	56	56	-0.51518	0.00789937	19.8055	19.0864	19.697	19.6918	19.6051	19.6995	20.373	19.8341	20.1369	20.0303	20.1613	20.1407
HS90B_MOUSE	HS90B	Heat shock protein HSP 90-beta	Hsp90ab1	55.25	83281	43	29	442	317	-0.522059	0.00155055	25.4514	25.7342	25.1	25.1829	25.4279	25.6388	25.9751	25.9459	25.4317	25.9599	26.2144	26.1405
MYOZ1_MOUSE	MYOZ1	Myozenin-1	Myoz1	18.92	31457	4	4	31	31	-0.534776	0.00348556	18.9274	18.6471	18.8499	18.5723	19.4213	18.9508	20.1406	19.8009	19.1016	18.7451	19.4435	19.3457
PRS4_MOUSE	PRS4	26S proteasome regulatory subunit 4	Psmc1	32.27	49185	9	9	59	59	-0.542434	4.4458e-05	21.0104	20.9533	20.7502	20.639	21.1726	21.2187	21.1289	21.1599	21.4224	21.584	21.9331	21.7706
Q91XH5_MOUSE	Q91XH5	Sepiapterin reductase	Spr	46.95	27928	9	9	89	89	-0.544442	0.00204578	20.6582	20.5103	20.553	20.38	20.639	20.798	21.1632	20.6978	21.5878	21.1188	21.166	21.0716
Q3TFF0_MOUSE	Q3TFF0	Uncharacterized protein	Dnaja2	31.8	45747	6	1	37	4	-0.561207	0.00126394	18.1305	17.8018	17.9309	17.6489	18.0403	17.9747	18.428	18.3968	18.5253	18.172	18.8745	18.498
G0YZM8_MOUSE	G0YZM8	MyBP-C slow (Fragment)	Mybpc1	51.23	32170	11	1	104	5	-0.564806	0.000795696	24.716	24.5625	24.9054	24.5881	24.7826	24.6531	25.5185	25.108	25.2703	25.068	25.407	25.2248
A2CEK3_MOUSE	A2CEK3	Phosphoglucomutase-1	Pgm1	75.52	63747	44	1	778	12	-0.566778	6.0732e-05	27.1808	27.3394	27.483	27.5363	27.3961	27.5921	27.6903	27.6311	28.1421	28.3323	28.0947	28.0379
Z4YJF5_MOUSE	Z4YJF5	Myomesin-1	Myom1	70.68	175481	96	96	1118	1118	-0.570736	4.42898e-05	25.7604	25.8449	26.0355	26.0772	26.1345	26.3351	26.6139	26.5097	26.5255	26.7031	26.6402	26.6196
PGM1_MOUSE	PGM1	Phosphoglucomutase-1	Pgm1	88.26	61418	50	7	963	197	-0.572225	0.00025385	27.3736	27.5739	27.6403	27.7426	27.5406	27.853	27.8708	27.9164	28.2884	28.5875	28.2375	28.2566
ANXA5_MOUSE	ANXA5	Annexin A5	Anxa5	53.61	35752	10	10	45	45	-0.574091	6.52693e-05	19.1272	18.9942	19.5039	19.7022	20.2932	20.1533	20.0282	19.8937	20.7203	20.5636	20.024	19.9888
SPSY_MOUSE	SPSY	Spermine synthase	Sms	59.56	41313	13	13	116	116	-0.577731	0.00779147	21.1131	21.0106	20.5544	20.8792	21.4317	20.6292	21.4502	21.0799	21.8014	21.5304	21.7668	21.4561
UGPA_MOUSE	UGPA	UTP--glucose-1-phosphate uridylyltransferase	Ugp2	19.29	56979	7	7	33	33	-0.582757	0.000275972	19.6945	19.8972	20.0838	20.3827	19.8203	20.0889	20.0684	19.9775	21.1237	21.1608	20.6798	20.4537
DNJA2_MOUSE	DNJA2	DnaJ homolog subfamily A member 2	Dnaja2	31.8	45746	6	1	35	2	-0.585193	0.000523619	17.9757	17.7058	17.7299	17.5377	17.9233	17.9747	18.2957	18.2207	18.5253	18.0961	18.7226	18.498
MLRS_MOUSE	MLRS	Myosin regulatory light chain 2, skeletal muscle isoform	Mylpf	47.34	18955	6	6	29	29	-0.587273	0.000795292	18.9405	18.9384	18.8142	18.4728	19.2761	19.1336	19.1524	18.9837	19.8715	20.1899	19.6497	19.2521
APEH_MOUSE	APEH	Acylamino-acid-releasing enzyme	Apeh	34.15	81581	13	13	107	107	-0.605677	0.000141688	20.9509	20.9629	21.1515	21.1124	21.2944	21.2022	21.7962	21.5412	21.5791	21.8033	21.9463	21.6421
ENPL_MOUSE	ENPL	Endoplasmin	Hsp90b1	7.86	92476	5	3	40	15	-0.616404	7.60469e-05	21.5512	21.9507	21.2311	21.2802	21.2306	21.2252	21.7778	21.7549	22.0934	22.0493	22.2063	22.2856
SYEP_MOUSE	SYEP	Bifunctional glutamate/proline--tRNA ligase	Eprs	47.29	170079	50	50	416	416	-0.630539	3.77797e-05	22.9164	23.1569	23.1432	23.1884	23.305	23.4421	24.1066	24.0327	23.5511	23.7338	23.7047	23.8062
IPYR_MOUSE	IPYR	Inorganic pyrophosphatase	Ppa1	26.3	32667	6	6	56	56	-0.643743	0.0047257	19.366	19.5589	19.5937	18.6293	19.5607	19.552	19.9697	19.6828	20.2954	20.0858	20.0179	20.0716
TERA_MOUSE	TERA	Transitional endoplasmic reticulum ATPase	Vcp	39.83	89322	20	20	132	132	-0.649526	7.4111e-05	20.4315	20.4047	20.7522	20.7006	20.7304	20.5128	21.4633	21.2701	21.2643	21.3375	21.2109	20.8832
ENOG_MOUSE	ENOG	Gamma-enolase	Eno2	19.59	47297	7	1	118	8	-0.651025	2.06468e-05	22.676	22.4885	22.9317	22.8843	23.1506	23.1521	22.9878	22.7787	23.8864	23.894	23.7492	23.8932
PADI2_MOUSE	PADI2	Protein-arginine deiminase type-2	Padi2	36.85	76250	17	17	110	110	-0.660091	1.50858e-05	20.5235	20.4094	21.8525	21.7443	21.0409	21.0687	21.8295	21.7479	21.6767	21.7025	21.9397	21.7036
NEK9_MOUSE	NEK9	Serine/threonine-protein kinase Nek9	Nek9	6.91	107143	5	5	19	19	-0.663694	0.00367543	18.8018	18.9568	17.3753	17.1448	18.5516	18.7348	18.9871	18.9454	19.0359	18.2572	18.8695	19.4522
ACTN2_MOUSE	ACTN2	Alpha-actinin-2	Actn2	58.61	103834	49	31	477	251	-0.671788	6.4987e-06	24.1615	24.1364	24.8268	24.7259	24.6143	24.4832	25.0062	24.9228	25.2796	25.279	25.3069	25.1843
SBK2_MOUSE	SBK2	Serine/threonine-protein kinase SBK2	Sbk2	11.05	39699	2	2	10	10	-0.673505	0.00033063	16.9388	17.2953	17.8353	17.5487	17.5934	17.5373	18.144	17.8652	17.8927	17.9039	18.6742	18.3098
METK2_MOUSE	METK2	S-adenosylmethionine synthase isoform type-2	Mat2a	30.13	43689	6	6	27	27	-0.686083	0.0026915	19.2378	19.2836	18.6348	18.9086	18.6809	18.9599	19.3629	19.293	19.9808	19.4255	20.2466	19.5132
DDX1_MOUSE	DDX1	ATP-dependent RNA helicase DDX1	Ddx1	16.35	82500	8	8	57	57	-0.688707	0.000295723	19.4776	19.459	18.8871	19.359	19.3727	19.7836	20.1669	20.0881	19.8958	19.7316	20.3244	20.2646
E9PYJ9_MOUSE	E9PYJ9	LIM domain-binding protein 3	Ldb3	25.48	72312	13	13	97	97	-0.698395	4.94569e-06	20.5516	20.6236	20.676	20.4758	21.0369	21.0733	21.3314	21.3424	21.5355	21.4865	21.4485	21.4832
ECM29_MOUSE	ECM29	Proteasome adapter and scaffold protein ECM29	Ecpas	32.45	203703	39	39	256	256	-0.702698	0.000581527	22.108	21.6742	21.965	21.8242	21.7626	21.3261	23.1095	23.0047	22.0628	22.2969	22.0263	22.3763
COF1_MOUSE	COF1	Cofilin-1	Cfl1	23.49	18560	2	1	6	1	-0.706398	2.93061e-05	18.6148	18.6976	18.5587	18.4004	18.6537	18.7579	18.9707	18.777	19.6722	19.7755	19.2225	19.5035
AT2A1_MOUSE	AT2A1	Sarcoplasmic/endoplasmic reticulum calcium ATPase 1	Atp2a1	59.05	109425	85	85	2049	2049	-0.712423	1.12001e-05	27.8996	27.9566	28.3732	28.4626	28.4286	28.7122	29.2941	29.3112	28.7544	28.854	28.9249	28.9688
BIN1_MOUSE	BIN1	Myc box-dependent-interacting protein 1	Bin1	23.98	64470	9	9	85	85	-0.713849	6.45751e-05	20.1236	20.0375	19.9901	19.5973	20.5788	20.5481	20.7521	20.518	20.9568	20.8494	21.1184	20.9638
KCRS_MOUSE	KCRS	Creatine kinase S-type, mitochondrial	Ckmt2	42.96	47473	14	14	129	129	-0.714823	0.000146628	21.8353	21.6382	21.6684	21.4136	21.7096	21.3787	22.368	22.4369	22.3571	22.1795	22.4597	22.1314
ASNA_MOUSE	ASNA	ATPase Asna1	Asna1	24.71	38823	4	4	5	5	-0.715352	0.00147617	18.1261	18.3903	18.1592	18.196	18.2775	17.5525	18.5366	18.2649	19.0766	18.7321	19.3379	19.0457
PRAF3_MOUSE	PRAF3	PRA1 family protein 3	Arl6ip5	15.96	21558	2	2	22	22	-0.736956	0.000193853	17.0283	17.0967	17.3822	16.8706	17.6917	17.4568	18.2468	18.4766	17.9148	17.6921	17.8552	17.7627
TITIN_MOUSE	TITIN	Titin	Ttn	53.18	3906488	1498	2	15859	21	-0.740542	3.65959e-06	29.2073	29.2412	30.1589	30.1892	30.2412	30.4345	30.661	30.5696	30.6175	30.7017	30.6633	30.7025
E9Q8K5_MOUSE	E9Q8K5	Titin	Ttn	55.92	3716057	1498	2	15855	17	-0.740644	3.6533e-06	29.2079	29.2414	30.1587	30.189	30.2402	30.4339	30.6609	30.5705	30.6172	30.7013	30.6625	30.7025
UN45B_MOUSE	UN45B	Protein unc-45 homolog B	Unc45b	37.27	103638	26	26	201	201	-0.753562	3.59505e-05	21.9105	21.9388	21.5433	21.589	21.7547	21.9233	22.9262	22.8501	21.9781	22.4	22.4509	22.5758
ADT1_MOUSE	ADT1	ADP/ATP translocase 1	Slc25a4	28.52	32904	7	7	39	39	-0.758612	0.000322019	20.6443	20.5785	19.7306	19.7412	18.6907	18.7473	21.3057	21.0288	20.082	19.6057	20.5826	20.0793
TGM2_MOUSE	TGM2	Protein-glutamine gamma-glutamyltransferase 2	Tgm2	16.47	77061	7	7	34	34	-0.769674	0.000413088	18.4421	18.5645	18.8008	18.2205	17.9448	18.2025	18.8267	19.1275	19.5226	19.4074	19.1275	18.7814
FSD2_MOUSE	FSD2	Fibronectin type III and SPRY domain-containing protein 2	Fsd2	9.1	78724	3	3	30	30	-0.787032	0.00144192	16.9132	16.0056	17.5381	17.6764	17.8613	17.8278	18.1168	17.8554	18.0538	17.7295	18.5149	18.2742
PLAP_MOUSE	PLAP	Phospholipase A-2-activating protein	Plaa	17.38	87221	9	9	43	43	-0.787502	0.00381266	18.387	18.974	19.2646	19.3731	18.3794	19.4526	19.5818	19.3602	19.8969	19.9705	19.8598	19.8867
SYIC_MOUSE	SYIC	Isoleucine--tRNA ligase, cytoplasmic	Iars	25.12	144271	22	22	155	155	-0.798482	0.000112577	21.1686	21.0494	21.3447	21.143	21.1875	21.5385	22.4096	22.2476	21.7124	21.7891	22.267	21.7969
HPBP1_MOUSE	HPBP1	Hsp70-binding protein 1	Hspbp1	7.56	39167	2	2	8	8	-0.81596	0.00951002	16.1492	16.53	15.7436	15.3736	15.2301	14.3102	15.8939	15.2191	17.0999	17.6319	16.5758	15.8118
EMAL1_MOUSE	EMAL1	Echinoderm microtubule-associated protein-like 1	Eml1	14.62	89680	7	7	27	27	-0.823636	6.45962e-05	19.5533	19.7689	19.2764	19.6085	19.4425	19.5732	19.9861	20.1974	20.4314	20.6543	20.2821	20.6133
K22O_MOUSE	K22O	Keratin, type II cytoskeletal 2 oral	Krt76	4.55	62845	3	1	30	12	-0.83888	0.0030764	19.8948	20.1744	19.9004	20.5904	21.4772	22.1742	21.6983	21.8288	21.7462	22.4556	20.6099	20.9058
AAKG3_MOUSE	AAKG3	5'-AMP-activated protein kinase subunit gamma-3	Prkag3	20.25	53849	5	5	23	23	-0.847216	0.000961946	17.4058	16.7311	17.1152	16.9219	16.4974	16.9635	18.1156	18.0705	17.5389	17.835	17.8492	17.309
ACTN3_MOUSE	ACTN3	Alpha-actinin-3	Actn3	70.22	103043	66	50	800	611	-0.874213	8.50313e-07	25.5038	25.5771	26.0264	25.8896	25.7225	25.7089	26.4811	26.3489	26.8781	26.8242	26.5766	26.5648
STK38_MOUSE	STK38	Serine/threonine-protein kinase 38	Stk38	10.32	54174	2	2	8	8	-0.880371	0.00378456	15.7946	16.2492	16.3973	15.7059	16.381	16.0702	17.2803	16.3236	17.1112	17.1265	16.7538	17.285
RYR1_MOUSE	RYR1	Ryanodine receptor 1	Ryr1	19.48	565039	58	58	229	229	-0.902519	3.82804e-06	20.237	20.1883	21.0613	20.9942	21.267	21.4447	22.531	22.8359	21.0847	20.9698	21.6194	21.5668
CASQ1_MOUSE	CASQ1	Calsequestrin-1	Casq1	43.21	46378	11	11	127	127	-0.918346	2.41048e-06	21.8672	21.8128	22.0938	21.9925	22.4435	22.4517	23.1372	22.8492	22.8577	22.722	23.3497	23.2557
SRCA_MOUSE	SRCA	Sarcalumenin	Srl	43.52	99184	33	33	304	304	-0.918465	8.45106e-06	22.8104	23.0683	23.5975	23.4999	23.9447	23.7294	24.8203	24.5716	24.0751	24.2074	24.3214	24.1652
ACTN1_MOUSE	ACTN1	Alpha-actinin-1	Actn1	15.36	103068	17	2	201	13	-0.935347	1.35793e-06	23.2273	23.2174	23.8693	23.7449	23.7958	23.5682	24.2634	24.1479	24.7692	24.6727	24.6277	24.5539
PP2BA_MOUSE	PP2BA	Serine/threonine-protein phosphatase 2B catalytic subunit alpha isoform	Ppp3ca	15.36	58644	5	5	17	17	-0.996854	3.81403e-07	18.6892	18.7773	19.2378	19.1807	19.3045	19.4195	20.3144	20.2238	20.0384	19.958	19.969	20.0865
TTC38_MOUSE	TTC38	Tetratricopeptide repeat protein 38	Ttc38	14.19	52224	5	5	28	28	0.506012	0.0100578	17.5948	17.5416	18.3584	17.9688	17.3596	17.7996	16.6206	16.4748	17.6579	17.3613	17.4077	18.0644
CAN2_MOUSE	CAN2	Calpain-2 catalytic subunit	Capn2	38	79872	17	17	111	111	-0.217505	0.0101654	21.1644	21.1404	20.9058	20.9945	21.3166	21.2819	21.3956	21.4031	21.2975	21.1351	21.5218	21.3554
IDHP_MOUSE	IDHP	Isocitrate dehydrogenase [NADP], mitochondrial	Idh2	30.75	50906	12	11	63	51	0.40257	0.0104547	21.0136	20.6307	20.9857	21.1803	20.6738	21.0919	20.361	20.2736	20.2505	20.3401	21.1628	20.7726
SYTC2_MOUSE	SYTC2	Threonine--tRNA ligase 2, cytoplasmic	Tarsl2	17.09	91318	10	9	32	31	-0.674343	0.0105175	18.6574	19.2765	19.5807	19.2984	19.9573	19.0565	20.3721	19.8192	19.8466	19.7011	20.2304	19.9034
STAC3_MOUSE	STAC3	SH3 and cysteine-rich domain-containing protein 3	Stac3	14.17	41000	4	4	14	14	-0.503533	0.0106961	18.2338	17.8193	18.5001	18.3403	18.6279	18.4852	18.7089	19.0632	18.751	18.8253	19.2125	18.467
TBA1A_MOUSE	TBA1A	Tubulin alpha-1A chain	Tuba1a	71.18	50136	26	7	292	92	0.400028	0.0107678	24.8215	24.8705	24.3641	24.3293	24.5176	24.587	24.4392	23.9042	24.366	24.2441	24.3012	23.835
UBP7_MOUSE	UBP7	Ubiquitin carboxyl-terminal hydrolase 7	Usp7	5.08	128475	3	3	6	6	1.19172	0.0108262	13.2995	14.5925	14.4001	14.5168	16.2298	15.9076	14.738	14.0117	13.6629	13.5734	13.8191	11.9909
TNPO3_MOUSE	TNPO3	Transportin-3	Tnpo3	6.72	104170	3	3	14	14	1.44502	0.0110254	15.1631	16.9703	16.578	15.2933	17.0536	16.4671	15.2259	16.9881	13.8564	13.6304	14.4797	14.6749
PLCD4_MOUSE	PLCD4	1-phosphatidylinositol 4,5-bisphosphate phosphodiesterase delta-4	Plcd4	3.35	92694	2	2	7	7	-0.911726	0.0110538	14.2089	14.0172	14.4862	14.1713	14.0857	12.9518	14.8792	14.9445	14.9625	14.3034	15.7497	14.552
COF2_MOUSE	COF2	Cofilin-2	Cfl2	42.77	18710	6	5	31	26	-0.838826	0.0114397	18.6136	20.0067	19.7256	19.1046	20.0699	19.7387	19.8284	20.091	20.7353	20.7821	20.1518	20.7034
GSTP1_MOUSE	GSTP1	Glutathione S-transferase P 1	Gstp1	54.29	23609	16	16	179	179	0.335129	0.0115604	23.5978	23.423	23.9578	23.7879	24.1669	24.0748	23.4292	23.0709	23.9057	23.6303	23.617	23.3444
NMT1_MOUSE	NMT1	Glycylpeptide N-tetradecanoyltransferase 1	Nmt1	11.29	56888	3	3	15	15	2.15358	0.0118159	16.9436	16.5571	16.179	16.5371	16.7676	14.6645	13.1584	15.6335	13.229	13.7485	13.0304	15.9276
AP2B1_MOUSE	AP2B1	AP-2 complex subunit beta	Ap2b1	18.68	104583	11	6	40	24	-0.454018	0.0120391	18.9168	18.9477	18.948	18.1943	18.6582	18.5453	19.1889	19.1339	19.1484	18.874	19.4482	19.1411
EF1G_MOUSE	EF1G	Elongation factor 1-gamma	Eef1g	67.05	50061	23	23	244	244	-0.226217	0.0121236	23.8357	23.8074	23.6577	23.4817	23.6679	23.6942	24.0765	23.8962	23.8279	23.8377	23.846	24.0175
Q6PJ91_MOUSE	Q6PJ91	Gstm7 protein	Gstm7	39.45	25681	9	1	92	10	0.341679	0.0123908	23.378	23.701	23.9984	24.0619	23.275	23.6254	22.9776	23.0071	23.6376	23.818	23.1051	23.4441
ARC1A_MOUSE	ARC1A	Actin-related protein 2/3 complex subunit 1A	Arpc1a	7.84	41626	2	2	19	19	0.842833	0.0128919	17.3664	17.6398	16.5094	17.4928	17.1156	17.7692	17.2771	16.2127	16.0351	15.4105	16.9605	16.9403
ATLA2_MOUSE	ATLA2	Atlastin-2	Atl2	18.35	66224	7	7	33	33	-0.83425	0.0129191	16.8612	17.1197	18.3357	17.1991	17.7397	18.9361	18.3936	18.5595	18.5053	18.1732	18.7498	18.8156
SYFB_MOUSE	SYFB	Phenylalanine--tRNA ligase beta subunit	Farsb	23.77	65697	9	9	65	65	-0.474501	0.0129853	19.6821	19.5788	19.9092	19.132	19.9598	19.6809	20.0932	20.245	19.9609	20.0566	20.4053	20.0287
KAP0_MOUSE	KAP0	cAMP-dependent protein kinase type I-alpha regulatory subunit	Prkar1a	17.32	43185	4	4	30	30	-0.545145	0.0132437	18.1994	17.8769	17.6815	17.216	18.0589	18.2806	18.5009	18.4196	18.2218	18.5991	18.8324	18.0102
MYH9_MOUSE	MYH9	Myosin-9	Myh9	5.05	226372	6	6	10	10	1.0346	0.0132973	18.0458	17.38	17.8512	17.9127	17.7188	17.6747	18.497	18.3932	16.9581	15.1388	16.1593	15.2293
SNAA_MOUSE	SNAA	Alpha-soluble NSF attachment protein	Napa	51.53	33190	10	10	49	49	0.26325	0.0133701	19.9382	19.9545	20.3191	20.4911	19.992	20.0907	19.2626	19.4977	20.3469	20.6368	19.6932	19.7688
GNAS1_MOUSE	GNAS1	Guanine nucleotide-binding protein G(s) subunit alpha isoforms XLas	Gnas	7.59	121505	5	5	18	18	0.339026	0.0138579	18.0384	18.3957	18.2373	18.4696	17.8436	18.1738	17.5509	17.4538	18.364	18.0995	17.7477	17.9085
LDHA_MOUSE	LDHA	L-lactate dehydrogenase A chain	Ldha	51.51	36499	16	3	177	25	-0.42713	0.0138627	22.8272	23.0422	23.3052	23.4127	23.349	23.7388	23.2493	23.5284	23.9097	24.2492	23.3773	23.9238
SYNC_MOUSE	SYNC	Asparagine--tRNA ligase, cytoplasmic	Nars	17.89	64279	7	7	60	60	-0.313092	0.0138891	20.7399	20.347	20.4595	20.131	20.628	20.5852	20.799	20.6618	20.7679	20.7917	20.9696	20.7791
EHD4_MOUSE	EHD4	EH domain-containing protein 4	Ehd4	32.16	61481	13	12	94	86	0.586329	0.0139647	20.5485	20.8757	20.2481	20.145	20.4044	20.5412	19.8344	20.292	18.7316	19.7165	20.1615	20.509
TNNT3_MOUSE	TNNT3	Troponin T, fast skeletal muscle	Tnnt3	18.75	32241	4	4	15	15	-0.331639	0.0140354	18.8533	18.6494	18.7926	18.7391	19.4221	19.2405	19.2915	18.9372	19.219	19.6135	19.2466	19.379
RBBP7_MOUSE	RBBP7	Histone-binding protein RBBP7	Rbbp7	5.65	47790	2	2	13	13	-0.684421	0.0142429	15.9963	16.606	14.6187	14.8636	16.5963	16.8256	16.0054	16.587	16.8768	15.8754	17.3552	16.9132
DPP3_MOUSE	DPP3	Dipeptidyl peptidase 3	Dpp3	37.53	82898	15	15	97	97	-0.439061	0.0149286	20.4166	20.3024	20.7792	20.579	21.0161	20.5915	20.9446	20.8026	21.2623	21.1254	21.4472	20.7371
ARF2_MOUSE	ARF2	ADP-ribosylation factor 2	Arf2	46.96	20746	6	1	46	3	0.326373	0.0149545	21.3714	21.6468	21.1698	21.3113	21.0879	20.9677	21.0294	21.0213	21.1434	21.3851	20.7352	20.2823
SYAC_MOUSE	SYAC	Alanine--tRNA ligase, cytoplasmic	Aars	41.12	106909	23	23	120	120	-0.23094	0.0149749	20.7904	20.6065	20.8237	20.7664	20.8152	20.9137	21.0522	21.003	20.8828	20.8042	21.0475	21.312
PNCB_MOUSE	PNCB	Nicotinate phosphoribosyltransferase	Naprt	19.14	58265	5	5	18	18	1.23656	0.0149825	16.007	16.3181	15.8257	16.4442	15.9856	14.8824	14.6193	14.7598	14.4749	14.4102	16.0422	13.7373
ULA1_MOUSE	ULA1	NEDD8-activating enzyme E1 regulatory subunit	Nae1	7.12	60274	2	2	14	14	-0.627096	0.014997	16.4332	16.9455	15.5834	16.7609	16.8349	16.7917	17.4167	17.1792	17.2133	17.311	17.005	16.9869
DMD_MOUSE	DMD	Dystrophin	Dmd	15.01	425832	36	36	154	154	0.317213	0.0151962	20.1963	20.4113	20.9812	20.8558	21.4137	21.4224	20.1635	20.5534	20.4986	20.703	20.8826	20.5763
MTL26_MOUSE	MTL26	Methyltransferase-like 26	Mettl26	13.73	22687	2	2	28	28	0.738548	0.015365	17.6386	17.6563	17.8466	18.5001	17.1314	18.0251	16.8132	16.4455	17.9608	17.1233	17.326	16.698
MAT2B_MOUSE	MAT2B	Methionine adenosyltransferase 2 subunit beta	Mat2b	21.56	37393	4	4	36	36	-0.635797	0.0153897	18.8373	18.8122	18.0823	18.0218	18.9508	18.581	19.2542	18.7384	19.607	18.9469	19.7635	18.7902
PUR2_MOUSE	PUR2	Trifunctional purine biosynthetic protein adenosine-3	Gart	31.68	107503	19	19	115	115	-0.285279	0.0155244	20.8462	20.6427	20.5048	20.768	20.5248	20.2932	20.937	21.0319	20.7905	20.7816	20.7258	21.0245
F261_MOUSE	F261	6-phosphofructo-2-kinase/fructose-2,6-bisphosphatase 1	Pfkfb1	17.2	54849	6	6	37	37	-0.762111	0.0158132	17.0538	18.3046	18.8501	18.9971	18.2744	17.8497	18.2262	19.1629	18.8454	18.7532	19.4163	19.4982
PYGM_MOUSE	PYGM	Glycogen phosphorylase, muscle form	Pygm	80.05	97286	97	61	3367	1783	-0.236769	0.0158316	30.5501	30.576	31.1374	31.0331	31.0373	31.0894	31.0222	30.7882	31.1932	31.4606	31.2217	31.1582
CSN6_MOUSE	CSN6	COP9 signalosome complex subunit 6	Cops6	31.48	35880	7	7	44	44	-0.237711	0.0159029	20.0208	19.9396	20.4104	20.2999	20.3692	20.1452	19.9839	19.8318	20.8486	20.8395	20.6711	20.4365
Q5SVI1_MOUSE	Q5SVI1	Calcium/calmodulin-dependent protein kinase type II subunit beta	Camk2b	19.86	65035	8	3	52	8	0.250683	0.0160322	20.6626	20.7466	20.8327	21.056	21.5266	21.2789	20.4406	20.4449	20.925	20.9124	21.061	20.8156
AAPK2_MOUSE	AAPK2	5'-AMP-activated protein kinase catalytic subunit alpha-2	Prkaa2	21.2	62022	7	7	52	52	-0.263914	0.0160574	19.2846	19.3958	19.1679	19.3792	19.2969	19.1389	20.0789	20.2967	18.7888	19.0755	19.4967	19.5102
RHOA_MOUSE	RHOA	Transforming protein RhoA	Rhoa	64.77	21782	8	2	50	14	0.424068	0.0161212	20.1869	20.332	19.9419	19.9041	19.8587	20.095	19.8473	20.2436	19.8656	19.4481	19.4743	18.8953
Q3TRG2_MOUSE	Q3TRG2	Protein kinase domain-containing protein	Map3k20	35.46	51366	11	11	68	68	0.41057	0.0162872	20.9015	21.1427	21.3933	20.7873	21.8478	21.6868	20.5016	20.7928	20.8787	20.887	21.3167	20.9192
DPYL2_MOUSE	DPYL2	Dihydropyrimidinase-related protein 2	Dpysl2	43.36	62278	16	14	76	72	0.363837	0.0163649	20.7072	20.99	20.5431	20.4333	20.1398	20.0135	20.7558	20.2514	19.9629	19.5766	20.0938	20.0035
RB11B_MOUSE	RB11B	Ras-related protein Rab-11B	Rab11b	35.32	24489	6	6	40	40	0.28025	0.0163697	19.7585	19.8771	19.8071	19.7241	19.5635	19.679	19.7583	19.5672	19.7768	19.6908	18.7554	19.1793
PBIP1_MOUSE	PBIP1	Pre-B-cell leukemia transcription factor-interacting protein 1	Pbxip1	2.48	81164	2	2	2	2	-1.55547	0.0165121	14.224	11.7309	13.2837	11.2838	14.0613	12.9168	15.2672	15.4566	13.9585	14.2523	14.0574	13.8412
GLGB_MOUSE	GLGB	1,4-alpha-glucan-branching enzyme	Gbe1	48.01	80364	22	22	164	164	0.208742	0.0175419	22.1786	22.1023	22.3367	22.2823	22.3932	22.2506	22.2031	22.0617	21.8151	21.6432	22.3468	22.2214
STRAP_MOUSE	STRAP	Serine-threonine kinase receptor-associated protein	Strap	41.71	38442	10	10	60	60	-0.620276	0.0176676	21.8602	21.7153	22.3359	22.1791	22.4559	21.1927	22.5341	22.2658	22.684	22.6975	22.797	22.4823
Q99NC5_MOUSE	Q99NC5	Beta-actin FE-3 (Fragment)	Actb	84.33	14983	12	1	226	35	0.242097	0.0178608	26.8065	26.8825	26.8137	27.0071	26.846	26.933	26.1835	26.1329	26.7341	27.0767	26.8742	26.8347
VATB2_MOUSE	VATB2	V-type proton ATPase subunit B, brain isoform	Atp6v1b2	16.63	56551	4	4	8	8	0.502076	0.0181598	17.2553	17.3595	16.9017	17.6823	17.5368	17.2587	16.8564	16.6898	17.3411	16.7677	16.8263	16.5003
PPIA_MOUSE	PPIA	Peptidyl-prolyl cis-trans isomerase A	Ppia	16.46	17971	2	2	20	20	-0.476225	0.0183186	17.8701	17.373	17.2169	17.1625	17.8905	17.6865	18.1937	17.6091	18.5357	17.9804	17.7155	18.0224
OXSR1_MOUSE	OXSR1	Serine/threonine-protein kinase OSR1	Oxsr1	21.63	58214	6	6	42	42	-0.440542	0.0189593	18.8694	18.9837	18.6076	18.9038	18.8867	18.833	19.0766	19.9099	19.1757	19.0051	19.3997	19.1606
1433Z_MOUSE	1433Z	14-3-3 protein zeta/delta	Ywhaz	25.71	27771	6	3	41	25	-0.350274	0.0190225	21.2795	20.8357	21.4136	20.9246	20.8604	20.6433	20.8278	20.9463	21.8531	21.8032	21.3747	21.2538
NEDD4_MOUSE	NEDD4	E3 ubiquitin-protein ligase NEDD4	Nedd4	12.85	102706	8	8	42	42	0.721975	0.0192933	19.3805	18.9678	19.5336	19.1338	18.8949	19.0406	19.2862	18.3603	18.1383	18.3063	17.6791	18.8492
ARL8B_MOUSE	ARL8B	ADP-ribosylation factor-like protein 8B	Arl8b	20.97	21539	4	4	12	12	0.635518	0.0196132	16.9678	17.5749	17.2463	17.8047	16.4354	16.8734	16.7928	16.5334	16.224	17.0305	15.9314	16.5773
NTF2_MOUSE	NTF2	Nuclear transport factor 2	Nutf2	88.98	14478	6	6	47	47	0.20984	0.0200845	20.1543	20.1152	20.3372	20.0529	20.1155	20.1484	20.4043	20.2511	20.2629	20.2169	19.2848	19.2444
ARF4_MOUSE	ARF4	ADP-ribosylation factor 4	Arf4	67.78	20397	7	3	50	10	0.268327	0.0207122	21.3452	21.595	21.1265	21.2865	21.2	20.9978	21.1113	21.0697	21.1879	21.2649	20.833	20.4742
PSD13_MOUSE	PSD13	26S proteasome non-ATPase regulatory subunit 13	Psmd13	41.49	42809	13	13	76	76	0.312153	0.0208263	21.3662	21.125	21.477	21.4549	21.2001	21.3753	20.8758	20.8798	21.1893	21.3698	20.6398	21.1711
PRDX1_MOUSE	PRDX1	Peroxiredoxin-1	Prdx1	34.67	22176	6	6	47	47	-0.506735	0.0210377	20.9786	20.9827	21.0985	20.9536	21.5952	21.5854	22.0744	20.9754	22.0051	22.0954	21.4446	21.6396
KAPCB_MOUSE	KAPCB	cAMP-dependent protein kinase catalytic subunit beta	Prkacb	38.18	40708	8	3	61	19	0.262795	0.0221396	20.7703	20.6735	20.8479	21.0544	20.8527	20.9502	20.2984	20.2994	20.3895	20.7244	20.7824	21.0781
MOES_MOUSE	MOES	Moesin	Msn	14.73	67767	6	6	42	42	0.361827	0.0224006	19.8807	19.5868	19.2654	19.1266	19.4731	18.8158	19.0375	19.0966	18.9061	18.645	19.1621	19.1302
AMPD3_MOUSE	AMPD3	AMP deaminase 3	Ampd3	4.96	88652	6	1	88	3	-0.615794	0.0224198	21.6471	21.7622	21.638	21.7848	20.6987	21.5563	21.5627	22.3566	21.9779	22.4966	21.9048	22.4832
IF4G1_MOUSE	IF4G1	Eukaryotic translation initiation factor 4 gamma 1	Eif4g1	5.88	176077	8	7	20	19	-0.813327	0.0231076	17.7486	18.0229	17.3902	16.5767	16.9698	17.5231	19.5299	18.7123	17.2474	17.2987	18.8556	17.4674
RHOC_MOUSE	RHOC	Rho-related GTP-binding protein RhoC	Rhoc	64.77	22006	8	2	43	7	0.503534	0.0232088	19.855	20.0591	19.633	19.8502	19.7393	20.1655	19.4926	20.0746	19.5357	18.9794	19.417	18.7817
6PGD_MOUSE	6PGD	6-phosphogluconate dehydrogenase, decarboxylating	Pgd	25.05	53247	7	7	44	44	0.433106	0.0232245	19.4768	19.2654	19.8009	19.5227	19.6646	19.5062	18.6283	19.1403	19.2238	19.5097	18.7307	19.4053
UBP5_MOUSE	UBP5	Ubiquitin carboxyl-terminal hydrolase 5	Usp5	29.84	95833	15	15	56	56	-0.307842	0.0234582	19.747	19.3235	19.7969	19.4809	19.7353	19.667	19.8814	19.8635	20.0472	19.7243	20.1283	19.9532
GPX4_MOUSE	GPX4	Phospholipid hydroperoxide glutathione peroxidase	Gpx4	29.95	22229	6	6	17	17	0.329282	0.0235158	20.284	20.6018	20.4206	20.345	20.6124	20.784	20.1909	19.9252	20.211	20.7403	19.9492	20.0553
RL12_MOUSE	RL12	60S ribosomal protein L12	Rpl12	43.03	17805	5	5	37	37	0.310577	0.0236199	19.4575	19.4986	19.4542	19.722	19.6987	20.1033	19.3896	19.4253	19.2361	19.4954	19.4389	19.0855
RS4X_MOUSE	RS4X	40S ribosomal protein S4, X isoform	Rps4x	12.17	29598	3	3	16	16	-1.3295	0.02368	17.4142	17.129	17.589	17.6217	17.9577	18.2607	20.4171	18.9125	20.3751	17.6457	18.504	18.0948
IF5A1_MOUSE	IF5A1	Eukaryotic translation initiation factor 5A-1	Eif5a	34.42	16832	3	3	25	25	-0.431941	0.023683	18.0869	17.4554	17.4245	17.847	18.3403	18.0497	18.3179	18.0403	18.6366	19.0846	17.8059	17.9099
PURA1_MOUSE	PURA1	Adenylosuccinate synthetase isozyme 1	Adssl1	65.86	50254	34	34	576	576	-0.183601	0.0237166	25.7541	25.5643	26.1196	26.0975	26.1373	26.0904	25.9029	25.7469	26.2127	26.1333	26.4212	26.4478
ATPO_MOUSE	ATPO	ATP synthase subunit O, mitochondrial	Atp5po	20.66	23364	3	3	11	11	-0.796099	0.0241226	17.7969	17.4769	17.5274	17.7486	14.3431	16.1405	17.9667	17.6086	17.4025	17.5772	17.6928	17.5621
DNM1L_MOUSE	DNM1L	Dynamin-1-like protein	Dnm1l	44.34	82658	22	22	241	241	-0.183542	0.0243343	22.0689	21.9637	22.1338	22.1552	22.0831	22.133	22.3788	22.1655	22.0795	22.1787	22.4453	22.3911
PUR9_MOUSE	PUR9	Bifunctional purine biosynthesis protein PURH	Atic	52.53	64217	21	21	130	130	-0.373521	0.0245742	21.0369	21.156	21.33	21.0605	21.517	21.356	21.2886	21.2361	21.5453	22.0066	21.5083	22.1126
PGK1_MOUSE	PGK1	Phosphoglycerate kinase 1	Pgk1	76.74	44550	47	38	688	614	-0.316781	0.0248385	27.3505	27.5939	27.5246	27.4322	27.528	27.6498	27.5416	27.0579	28.1861	28.2322	28.1735	27.7885
G3X9D8_MOUSE	G3X9D8	Kelch-like protein 31	Klhl31	30.28	70195	14	14	123	123	-0.334618	0.0249478	21.4212	21.1641	21.0415	20.6855	20.9077	21.2707	21.7232	21.3244	21.2061	21.1147	21.6708	21.4592
1433T_MOUSE	1433T	14-3-3 protein theta	Ywhaq	30.61	27778	8	5	31	15	-0.315686	0.026497	21.2671	20.8128	21.4042	20.9612	20.8341	20.6545	20.7224	20.9338	21.8051	21.7721	21.3109	21.2838
1433E_MOUSE	1433E	14-3-3 protein epsilon	Ywhae	41.18	29174	11	8	71	55	-0.223521	0.0267752	21.7463	21.5237	22.028	21.687	21.2785	21.1801	21.1698	21.1407	22.3836	22.407	21.8101	21.8736
A0JLN1_MOUSE	A0JLN1	Srp72 protein (Fragment)	Srp72	11.63	62710	3	3	18	18	-0.6984	0.027033	15.6169	14.9737	14.6547	15.0893	15.6549	14.5839	15.2643	16.2957	15.7782	15.5512	15.9678	15.9065
DPYL3_MOUSE	DPYL3	Dihydropyrimidinase-related protein 3	Dpysl3	7.54	61936	4	2	8	4	0.89961	0.0271403	18.66	18.8403	18.059	17.4865	17.666	17.6272	17.7322	18.0296	17.6615	15.8351	17.3575	16.3255
PSMD3_MOUSE	PSMD3	26S proteasome non-ATPase regulatory subunit 3	Psmd3	33.4	60718	11	11	47	47	0.352927	0.027427	20.3704	20.516	20.8018	20.9076	20.741	20.5071	20.2078	20.3652	20.2065	19.9849	20.1329	20.829
SURF4_MOUSE	SURF4	Surfeit locus protein 4	Surf4	12.64	30381	2	2	10	10	0.563324	0.0274967	14.4007	15.0494	14.62	14.4003	14.8942	14.4324	14.9763	15.66	13.939	13.3486	12.9546	13.5384
Q8C2E1_MOUSE	Q8C2E1	Uncharacterized protein	Ppp2r1a	57.39	65319	24	24	267	267	-0.153081	0.0275591	22.9707	22.9833	23.1369	23.1292	23.1715	23.2952	23.148	23.1015	23.326	23.3816	23.3185	23.3296
Q9CTZ0_MOUSE	Q9CTZ0	Alpha-1,4 glucan phosphorylase (Fragment)	Pygm	90.68	14108	18	1	387	1	-0.293072	0.0275808	27.9878	28.2298	28.7011	28.6255	28.3885	28.7084	28.6146	28.4701	28.5625	29.0267	28.8274	28.8982
ACACB_MOUSE	ACACB	Acetyl-CoA carboxylase 2	Acacb	23.28	275750	34	27	188	157	0.289808	0.0279751	20.8388	20.7627	21.8857	21.8994	21.7123	21.4897	21.7036	21.4673	20.7285	20.747	21.37	20.8333
PP2AA_MOUSE	PP2AA	Serine/threonine-protein phosphatase 2A catalytic subunit alpha isoform	Ppp2ca	65.05	35608	12	12	125	125	0.207809	0.028749	22.372	22.3811	22.6784	22.4775	22.7479	22.5924	22.2629	22.0739	22.328	22.4095	22.5665	22.3618
PLEC_MOUSE	PLEC	Plectin	Plec	34.75	534188	129	129	849	849	-0.223051	0.0290645	25.2759	25.2829	25.5191	25.6755	25.8322	25.545	25.783	25.5829	25.8257	25.886	25.7973	25.5938
PACN3_MOUSE	PACN3	Protein kinase C and casein kinase II substrate protein 3	Pacsin3	12.03	48585	4	4	13	13	-0.426844	0.0290694	18.1053	17.8062	18.2883	17.8208	18.5567	18.483	18.3241	18.8997	19.0778	18.7053	18.0569	18.5575
CAN3_MOUSE	CAN3	Calpain-3	Capn3	43.97	94242	22	22	125	125	-0.210963	0.0291424	21.2488	21.362	21.1811	21.3433	21.373	21.3483	21.3116	21.2453	21.602	21.6978	21.7954	21.4702
CMBL_MOUSE	CMBL	Carboxymethylenebutenolidase homolog	Cmbl	38.78	27902	7	7	47	47	-0.535573	0.0292617	19.9556	20.4443	20.0442	20.2478	19.6103	20.5105	19.9567	20.704	21.1563	21.0023	20.5134	20.6933
XPO1_MOUSE	XPO1	Exportin-1	Xpo1	28.01	123093	19	19	144	144	0.156687	0.0294608	20.7813	20.8076	20.5109	20.4616	20.7447	20.8432	20.8288	20.8035	20.3211	20.2135	20.4768	20.5655
CSN5_MOUSE	CSN5	COP9 signalosome complex subunit 5	Cops5	38.32	37549	8	8	62	62	-0.214396	0.0296415	19.7016	19.9416	20.2932	20.119	19.8736	19.7198	19.6511	19.7581	20.5222	20.5189	20.3518	20.1331
ARMT1_MOUSE	ARMT1	Damage-control phosphatase ARMT1	Armt1	35.54	50549	10	10	70	70	-0.214622	0.0298879	20.3106	20.2713	20.4625	20.3483	20.6874	20.3211	20.3336	20.2193	20.7146	20.7194	20.903	20.7992
DC1I2_MOUSE	DC1I2	Cytoplasmic dynein 1 intermediate chain 2	Dync1i2	18.3	68394	5	5	27	27	2.13005	0.0307528	16.5929	20.1726	19.7008	20.0401	19.9769	17.3943	17.6067	17.8774	17.7542	15.4113	17.2699	15.1779
ABEC2_MOUSE	ABEC2	C->U-editing enzyme APOBEC-2	Apobec2	20.09	25660	3	3	19	19	-0.411661	0.0320328	18.7012	18.3628	18.8674	18.5436	17.9837	17.6936	18.7724	18.6154	19.2971	18.7497	18.9015	18.2861
1433B_MOUSE	1433B	14-3-3 protein beta/alpha	Ywhab	45.93	28086	11	8	99	83	-0.226484	0.032115	21.6698	21.3346	21.7983	21.5279	21.3033	21.1843	21.2447	21.3392	22.1642	22.1614	21.6836	21.5839
ACADS_MOUSE	ACADS	Short-chain specific acyl-CoA dehydrogenase, mitochondrial	Acads	18.45	44890	4	4	7	7	0.476511	0.032295	16.6766	16.4511	15.6524	16.2745	15.2555	15.0967	15.3311	16.0034	15.5443	14.9149	15.2305	15.5237
BIEA_MOUSE	BIEA	Biliverdin reductase A	Blvra	56.27	33525	12	12	93	93	-0.251038	0.0326633	20.8001	20.9814	20.947	20.7843	20.8222	21.1329	21.1498	21.0695	21.3462	21.1629	20.9613	21.2846
GARS_MOUSE	GARS	Glycine--tRNA ligase	Gars	31.14	81878	15	15	100	100	-0.262115	0.0336613	21.4847	21.3824	21.5697	21.5561	21.2534	21.5737	21.7679	21.6001	21.5146	21.5266	21.7657	22.2178
ARPC2_MOUSE	ARPC2	Actin-related protein 2/3 complex subunit 2	Arpc2	19	34357	3	3	18	18	1.43507	0.0340811	17.6032	17.1884	17.6495	17.2469	17.2584	16.6218	17.4134	16.5043	17.7762	14.4503	13.8092	15.0044
Q3THB4_MOUSE	Q3THB4	L-lactate dehydrogenase	Ldha	50.3	36500	14	1	153	1	-0.412166	0.034091	22.581	22.8805	23.1327	23.2274	23.0133	23.5444	23.0503	23.3269	23.6417	24.0622	23.0648	23.7064
SPEG_MOUSE	SPEG	Striated muscle-specific serine/threonine-protein kinase	Speg	11.56	354343	24	24	91	91	-0.2191	0.035628	21.0294	21.1331	21.4968	21.2932	21.3277	21.4622	21.488	21.5837	21.5099	21.277	21.7408	21.4575
DUS3_MOUSE	DUS3	Dual specificity protein phosphatase 3	Dusp3	47.03	20472	6	6	61	61	-0.281799	0.0362211	20.0933	19.8617	19.8965	19.5362	20.3151	19.985	20.5795	20.2108	20.5065	20.5478	19.7172	19.8168
ADK_MOUSE	ADK	Adenosine kinase	Adk	41.55	40149	9	9	60	60	-0.245203	0.0363367	20.2378	20.5217	20.8363	20.7133	20.5931	20.4616	20.5987	20.371	20.7644	20.8218	21.3236	20.9556
ODPB_MOUSE	ODPB	Pyruvate dehydrogenase E1 component subunit beta, mitochondrial	Pdhb	29.53	38937	7	7	19	19	0.745396	0.0378224	19.5082	19.5772	19.6149	19.8188	17.5265	17.0766	17.1253	17.9706	18.1743	18.6969	19.1593	17.5233
Q8R5I6_MOUSE	Q8R5I6	Glutathione S-transferase mu 4	Gstm4	34.86	25519	9	3	86	17	0.401133	0.0381918	22.7291	23.0278	23.014	23.4928	22.5606	22.9792	22.3095	22.1916	22.7838	23.2929	22.1429	22.6761
A8DUK4_MOUSE	A8DUK4	Beta-globin	Hbb-bs	88.44	15748	14	9	161	117	0.205006	0.0392002	24.7302	25.0341	24.5753	24.6536	24.4083	24.4795	24.6563	24.8436	24.662	24.6172	23.8283	24.0436
Q61264_MOUSE	Q61264	Skeletal muscle alpha-actin mRNA (Fragment)	Acta1	87.2	37729	47	13	1343	217	0.188054	0.0398592	28.4885	28.4914	28.5441	28.6786	28.5412	28.6298	28.1144	27.9827	28.396	28.6929	28.4836	28.5756
MPI_MOUSE	MPI	Mannose-6-phosphate isomerase	Mpi	26.71	46575	6	6	17	17	0.718185	0.0402503	18.3142	18.42	18.2304	18.0554	17.9421	16.4489	16.7711	17.1072	16.636	17.4224	18.0145	17.1508
Q3UQT9_MOUSE	Q3UQT9	SET and MYND domain containing 1, isoform CRA_a	Smyd1	66.88	54926	32	32	393	393	0.159294	0.0408554	24.5783	24.5301	24.5662	24.5661	24.4798	24.4049	24.3964	24.3608	24.3508	24.1987	24.5256	24.3372
IF4A1_MOUSE	IF4A1	Eukaryotic initiation factor 4A-I	Eif4a1	73.4	46154	26	14	210	78	0.198741	0.0412538	24.0913	24.2463	24.1609	24.1856	24.1526	24.3412	23.7948	23.478	24.025	24.1432	24.2515	24.293
EIF2A_MOUSE	EIF2A	Eukaryotic translation initiation factor 2A	Eif2a	17.38	64403	6	6	21	21	0.260489	0.041355	18.4591	18.3769	18.491	18.261	18.3348	18.7904	17.6256	17.7598	18.1563	18.3803	18.4945	18.7337
KAPCA_MOUSE	KAPCA	cAMP-dependent protein kinase catalytic subunit alpha	Prkaca	43.02	40571	9	4	82	40	0.156247	0.0415748	21.178	21.103	21.3423	21.4034	21.5523	21.5624	20.8852	20.7163	21.1748	21.3306	21.5487	21.5484
RL6_MOUSE	RL6	60S ribosomal protein L6	Rpl6	17.57	33510	3	3	15	15	0.614903	0.0416606	16.325	16.5198	17.0209	17.1097	16.9468	17.0555	17.6029	17.0463	16.2279	14.9549	15.2867	16.1697
UBP14_MOUSE	UBP14	Ubiquitin carboxyl-terminal hydrolase 14	Usp14	26.98	56002	9	9	41	41	-0.314269	0.0417925	19.8758	19.5043	19.5983	19.6271	19.704	20.0128	19.4163	19.7091	20.6541	20.2252	20.2808	19.9224
MTAP_MOUSE	MTAP	S-methyl-5'-thioadenosine phosphorylase	Mtap	14.84	31062	3	3	18	18	-0.732359	0.0417938	17.9815	17.6406	17.9393	16.4613	17.7824	18.3522	18.4671	17.4566	18.4205	18.5933	19.0847	18.5292
F13A_MOUSE	F13A	Coagulation factor XIII A chain	F13a1	14.62	83207	7	7	34	34	0.357007	0.0422021	20.1095	19.7311	19.2734	19.4268	19.1287	19.6142	19.7411	19.2856	19.1243	18.6373	19.2274	19.1258
Q7M0F3_MOUSE	Q7M0F3	Glutathione transferase class mu chain Yb5 (Fragments)		32.94	9995	3	1	36	10	0.261437	0.0434981	21.9313	22.0686	22.045	22.5039	21.7156	21.7354	21.7427	21.4114	22.0618	22.2579	21.3882	21.5693
1433G_MOUSE	1433G	14-3-3 protein gamma	Ywhag	47.77	28303	11	8	94	78	-0.234485	0.043579	21.8009	21.709	22.1677	21.9958	21.5478	21.7871	21.5185	21.9123	22.4465	22.6212	21.8781	22.0385
Q3U2G2_MOUSE	Q3U2G2	Heat shock 70 kDa protein 4	Hspa4	19.71	94209	10	9	39	35	-0.74112	0.0445314	17.9932	18.2672	17.9362	17.3072	18.281	17.6818	18.2745	18.7462	19.2574	17.4878	19.1818	18.9656
COPG2_MOUSE	COPG2	Coatomer subunit gamma-2	Copg2	4.02	97681	2	1	7	1	-0.70257	0.0446756	13.5076	15.2679	15.4502	15.1305	15.6606	15.1131	15.6848	15.91	15.7758	15.2946	15.8976	15.7826
ITPA_MOUSE	ITPA	Inosine triphosphate pyrophosphatase	Itpa	30.81	21897	3	3	20	20	-0.273821	0.0448602	17.796	17.531	17.7551	17.577	17.6976	17.5184	17.8391	17.7476	18.3269	18.0936	18.018	17.4929
SYPL2_MOUSE	SYPL2	Synaptophysin-like protein 2	Sypl2	16.29	29224	3	3	29	29	-0.385614	0.0457384	17.2621	17.8923	19.2418	18.9474	18.994	19.1047	19.2221	19.3071	19.1558	18.9081	18.9376	18.2253
AT1A2_MOUSE	AT1A2	Sodium/potassium-transporting ATPase subunit alpha-2	Atp1a2	13.92	112217	8	3	42	16	0.405941	0.0461594	18.284	18.3719	18.7585	19.2931	18.2426	18.4261	18.6571	18.717	17.9549	18.1296	17.2807	18.201
GOLP3_MOUSE	GOLP3	Golgi phosphoprotein 3	Golph3	9.73	33752	2	2	11	11	-0.754103	0.047106	14.7646	13.1857	13.6485	13.4358	12.8111	12.8676	14.53	14.6512	14.4868	13.3869	14.5274	13.6556
NQO1_MOUSE	NQO1	NAD(P)H dehydrogenase [quinone] 1	Nqo1	20.8	30960	4	4	17	17	0.371145	0.0481913	17.9392	17.2088	18.6028	18.0684	18.1931	18.1923	17.2986	17.5789	17.5924	17.9323	17.7592	17.8162
PRS6B_MOUSE	PRS6B	26S proteasome regulatory subunit 6B	Psmc4	46.17	47408	10	10	77	77	0.206321	0.0483209	19.7521	19.5082	19.9156	19.6659	19.847	19.8982	19.5858	19.3689	19.5633	19.5134	19.5418	19.7759
PSDE_MOUSE	PSDE	26S proteasome non-ATPase regulatory subunit 14	Psmd14	38.06	34577	6	6	46	46	0.193931	0.0485705	19.7883	19.8997	20.2704	20.0139	20.2107	19.9964	19.5577	19.553	20.0323	19.8703	20.0988	19.9035
PP1A_MOUSE	PP1A	Serine/threonine-protein phosphatase PP1-alpha catalytic subunit	Ppp1ca	50.61	37540	16	3	159	18	0.181952	0.0498095	22.6185	22.5518	22.7657	22.6101	22.603	22.4547	22.1488	22.1556	22.7433	22.4354	22.5632	22.4659
ESTD_MOUSE	ESTD	S-formylglutathione hydrolase	Esd	69.86	31320	11	11	122	122	-0.254325	0.0498212	22.4387	22.3382	22.2654	21.7671	22.5617	22.7662	22.2586	22.2217	22.6486	22.9924	22.7509	22.7912
PMGE_MOUSE	PMGE	Bisphosphoglycerate mutase	Bpgm	39.38	29978	8	8	62	62	0.327776	0.0507267	20.2927	20.3264	20.6417	20.7263	20.2789	20.7449	20.0462	19.9827	20.7632	20.7566	19.373	20.1226
MTM1_MOUSE	MTM1	Myotubularin	Mtm1	12.27	69559	5	5	30	30	0.773243	0.0509836	18.0749	17.8357	18.0719	18.3097	17.7008	17.9028	17.658	17.2739	17.9839	17.7202	15.2361	17.3842
TNPO2_MOUSE	TNPO2	Transportin-2	Tnpo2	5.64	100456	3	2	11	4	-0.169825	0.051755	17.1764	17.1992	16.6872	16.6897	16.8353	16.4879	17.4026	17.4053	16.8199	16.7818	16.822	16.8631
ACACA_MOUSE	ACACA	Acetyl-CoA carboxylase 1	Acaca	7.38	265257	12	5	42	11	0.444339	0.0520603	19.4197	19.33	20.7603	20.6396	20.3645	20.1459	20.301	19.8675	19.1406	19.4271	20.1863	19.0715
PPP5_MOUSE	PPP5	Serine/threonine-protein phosphatase 5	Ppp5c	6.01	56877	3	3	16	16	-0.292527	0.0529792	19.2503	19.0331	18.6943	19.1197	18.4292	18.8165	18.8073	19.1628	19.0017	19.3342	19.3509	19.4414
RENT1_MOUSE	RENT1	Regulator of nonsense transcripts 1	Upf1	1.69	123967	2	2	12	12	0.265364	0.0553679	17.3513	17.1594	15.3157	15.6377	16.3776	16.1851	16.8913	16.6934	15.3764	15.4356	16.2866	15.7513
ANXA1_MOUSE	ANXA1	Annexin A1	Anxa1	16.76	38734	4	4	29	29	-0.343641	0.0564869	16.8176	16.6987	16.8336	16.6061	17.3515	17.2894	17.185	16.2756	17.5918	17.4119	17.6626	17.532
EHD1_MOUSE	EHD1	EH domain-containing protein 1	Ehd1	24.72	60603	10	9	41	33	0.428439	0.0567322	20.009	19.848	19.1222	19.8447	19.7334	19.8527	19.8049	19.3813	19.3576	18.979	19.5642	18.7524
F7CSZ6_MOUSE	F7CSZ6	Amylo-1,6-glucosidase, 4-alpha-glucanotransferase (Fragment)	Agl	62.63	21717	10	3	162	4	-0.182371	0.0575013	23.0836	23.1628	23.7928	23.4522	23.3551	23.3911	24.0689	23.8969	23.3069	23.2347	23.4863	23.338
Q3UBQ4_MOUSE	Q3UBQ4	Uncharacterized protein	Actb	68.72	41765	30	1	574	4	-0.135851	0.0578023	27.7496	27.6817	27.9163	27.845	27.8372	27.7772	27.7188	27.6274	27.9336	28.0738	28.1025	28.1659
RTCA_MOUSE	RTCA	RNA 3'-terminal phosphate cyclase	RtcA	21.31	39254	5	5	18	18	0.385072	0.0586666	17.4857	17.8148	17.2219	17.1252	17.5028	18.1873	17.1227	16.9007	17.1288	17.3175	17.6592	16.8983
PUR8_MOUSE	PUR8	Adenylosuccinate lyase	Adsl	67.56	54866	30	30	275	275	0.24837	0.0588157	23.6853	24.0002	23.7845	24.0409	23.848	23.8768	23.3106	23.3903	23.556	23.8999	23.5955	23.993
SYTC_MOUSE	SYTC	Threonine--tRNA ligase, cytoplasmic	Tars	20.36	83356	10	9	30	29	-0.575627	0.0598125	19.0145	18.7377	18.4187	19.1343	19.411	18.8199	19.7193	18.7302	20.0516	19.1967	19.9352	19.3569
RTN4_MOUSE	RTN4	Reticulon-4	Rtn4	4.13	126613	4	4	61	61	-0.266242	0.0603547	21.1587	20.6766	21.7159	21.3955	21.5262	21.4468	22.1806	22.0262	21.6485	21.9219	20.7088	21.0311
D3YWD1_MOUSE	D3YWD1	Collagen, type VI, alpha 3 (Fragment)	Col6a3	11.57	185729	11	11	54	54	-0.299825	0.0606051	18.7925	18.6804	18.9325	18.8711	19.418	19.7004	19.0902	18.5389	19.9273	19.4491	19.439	19.7493
ETFB_MOUSE	ETFB	Electron transfer flavoprotein subunit beta	Etfb	26.67	27623	5	5	23	23	0.576643	0.0611873	18.7082	19.0819	19.1859	18.8312	17.8151	18.6999	17.9668	18.8988	18.8059	18.9716	16.5875	17.6317
DUPD1_MOUSE	DUPD1	Dual specificity phosphatase DUPD1	Dupd1	37.67	24192	6	6	35	35	-0.423375	0.0618149	19.0777	19.0728	18.7978	18.1953	19.2681	19.2113	20.4802	19.8847	19.8691	19.4616	18.653	17.8149
CLIC4_MOUSE	CLIC4	Chloride intracellular channel protein 4	Clic4	16.6	28729	3	2	11	5	0.475738	0.0622882	16.237	15.5609	16.1534	15.356	15.936	16.4188	15.307	16.0576	15.4284	15.1352	15.3039	15.5755
GMPPB_MOUSE	GMPPB	Mannose-1-phosphate guanyltransferase beta	Gmppb	15.83	39917	3	3	17	17	0.797013	0.0627123	13.8506	16.2147	12.8993	12.3846	11.8318	11.9263	12.7878	12.6385	12.2326	12.1736	12.4136	12.079
CARME_MOUSE	CARME	Carnosine N-methyltransferase	Carnmt1	17.75	46339	6	6	47	47	-0.377984	0.0629793	19.7923	20.5252	20.2795	20.5065	19.7924	20.3152	20.3545	20.4245	20.3578	20.7852	21.0061	20.5509
CHRD1_MOUSE	CHRD1	Cysteine and histidine-rich domain-containing protein 1	Chordc1	12.39	37351	3	3	9	9	-2.27889	0.0629975	17.0366	17.0882	11.1578	16.5169	11.3565	15.8727	17.4975	16.5131	16.8848	16.8927	17.4552	17.4588
SC24A_MOUSE	SC24A	Protein transport protein Sec24A	Sec24a	7.8	118782	6	6	28	28	0.571245	0.0631494	16.9642	17.9651	18.0118	17.9963	17.6425	17.4672	17.2316	16.7129	17.3948	16.8947	17.8018	16.5837
GLYC_MOUSE	GLYC	Serine hydroxymethyltransferase, cytosolic	Shmt1	22.8	52601	7	7	18	18	0.587175	0.0633407	18.8997	19.1212	19.3178	18.9606	18.4766	19.6013	17.429	18.4459	18.0044	18.8053	19.2453	18.9243
MMS19_MOUSE	MMS19	MMS19 nucleotide excision repair protein homolog	Mms19	5.33	113089	3	3	12	12	0.734171	0.0636443	14.9276	14.1628	13.9582	13.9876	13.2578	12.9978	14.471	14.7761	12.116	12.5402	11.4678	13.5155
MP2K1_MOUSE	MP2K1	Dual specificity mitogen-activated protein kinase kinase 1	Map2k1	32.57	43474	8	6	32	21	0.192424	0.0657943	19.5133	19.3714	19.3637	19.1304	19.1688	19.3365	18.6288	18.8301	19.5346	19.4143	19.3073	19.0146
E9QP49_MOUSE	E9QP49	EH domain-binding protein 1-like protein 1	Ehbp1l1	4.95	184802	6	6	19	19	1.54741	0.0658501	19.529	19.4093	16.5897	14.927	18.7574	17.9074	19.8809	16.2874	14.8692	15.3983	17.019	14.3805
KCC2D_MOUSE	KCC2D	Calcium/calmodulin-dependent protein kinase type II subunit delta	Camk2d	14.83	56369	4	1	54	12	-0.259852	0.0659229	19.8834	20.0777	20.1542	20.4256	20.9258	20.3815	20.3141	20.1617	20.779	20.642	20.9111	20.5994
OPLA_MOUSE	OPLA	5-oxoprolinase	Oplah	27.17	137611	20	20	107	107	-0.37672	0.0667463	20.3727	20.3338	20.6856	20.8624	20.116	20.4599	20.9781	21.9521	20.7143	20.3149	20.6625	20.4689
BROX_MOUSE	BROX	BRO1 domain-containing protein BROX	Brox	15.82	46202	4	4	23	23	0.816631	0.0680126	18.171	17.103	17.3733	17.2619	18.2523	18.1488	17.1791	16.2514	15.1078	17.2283	17.9882	17.6557
AASD1_MOUSE	AASD1	Alanyl-tRNA editing protein Aarsd1	Aarsd1	13.83	44971	3	3	14	14	-0.536439	0.0690016	16.7193	17.3057	17.6964	17.2681	17.63	18.163	16.5644	17.7705	18.9149	19.0001	18.2442	17.507
GPCP1_MOUSE	GPCP1	Glycerophosphocholine phosphodiesterase GPCPD1	Gpcpd1	12.74	76579	6	6	32	32	-0.81965	0.0690098	16.767	18.7569	18.0662	18.0354	18.5846	18.6373	19.7351	18.0914	18.4732	18.2017	19.664	19.6
EIF3F_MOUSE	EIF3F	Eukaryotic translation initiation factor 3 subunit F	Eif3f	15.24	37984	4	4	25	25	-0.222668	0.0712119	19.5205	19.4425	19.6677	19.1355	19.4578	19.4235	19.6129	19.3315	19.7165	19.5765	19.8445	19.9017
VPS25_MOUSE	VPS25	Vacuolar protein-sorting-associated protein 25	Vps25	32.39	20748	3	3	32	32	0.430714	0.0734866	18.0816	17.819	18.1926	18.2976	18.4815	18.0544	18.1378	18.1827	18.1523	17.7652	16.4536	17.651
CUL5_MOUSE	CUL5	Cullin-5	Cul5	37.44	90974	23	23	133	133	-0.219019	0.0740262	20.6326	20.2519	20.56	20.6286	20.6041	20.5973	20.8167	20.7483	20.6442	20.8966	20.5353	20.9477
PDLI5_MOUSE	PDLI5	PDZ and LIM domain protein 5	Pdlim5	8.8	63299	3	3	17	17	1.07024	0.0744556	16.4119	13.5029	17.3132	17.253	18.4654	18.4285	15.5296	17.3784	14.8059	14.9664	15.8899	16.3832
PP1R7_MOUSE	PP1R7	Protein phosphatase 1 regulatory subunit 7	Ppp1r7	27.15	41292	6	6	46	46	0.271127	0.0748957	17.9366	18.1305	17.1894	17.3816	17.6482	17.2109	17.3697	17.0122	17.3693	17.2997	17.1508	17.6687
E9Q1W3_MOUSE	E9Q1W3	Nebulin	Neb	11.66	828662	62	51	284	249	-0.14344	0.0753635	22.5022	22.5237	22.6846	22.5536	22.7873	22.8196	22.8691	22.9897	22.5962	22.699	22.6723	22.9052
ANXA2_MOUSE	ANXA2	Annexin A2	Anxa2	46.31	38676	11	11	112	112	-0.164976	0.0754549	20.95	20.9935	21.1534	21.0337	21.5953	21.6979	21.3429	21.6017	21.5712	21.7013	20.9764	21.2202
E9QB02_MOUSE	E9QB02	Methionine--tRNA ligase, cytoplasmic	Mars	19.67	102373	11	11	28	28	-0.184699	0.0757477	19.3899	19.4223	19.3501	19.3098	19.3679	19.7763	20.0561	19.8348	19.364	19.2602	19.5409	19.6686
Q91VB8_MOUSE	Q91VB8	Alpha globin 1	Hba-a1	83.8	15112	9	9	97	97	0.150298	0.0759116	24.151	24.082	23.7824	23.8376	23.6204	23.862	24.1113	23.9658	23.9228	24.0579	23.2497	23.126
GUAA_MOUSE	GUAA	GMP synthase [glutamine-hydrolyzing]	Gmps	12.7	76723	6	6	39	39	0.198218	0.0761917	18.4635	18.5535	18.1713	18.3442	18.2945	18.4415	17.8993	17.854	18.1757	17.9592	18.3748	18.816
A2A7U2_MOUSE	A2A7U2	Zinc finger, MYM-type 6	Zmym6	2.07	129433	2	2	2	2	-0.23854	0.076462	22.793	22.9769	22.6397	22.7281	23.3806	22.8007	22.9279	22.781	23.1967	23.5001	23.2062	23.1385
SYK_MOUSE	SYK	Lysine--tRNA ligase	Kars	13.45	67840	6	6	23	23	1.42456	0.0769783	20.6372	18.2625	20.8111	17.4164	18.0059	17.6028	16.9218	17.5799	17.8447	17.3634	18.2527	16.2261
SUCA_MOUSE	SUCA	Succinate--CoA ligase [ADP/GDP-forming] subunit alpha, mitochondrial	Suclg1	11.56	36155	2	2	16	16	0.256604	0.0777598	17.1475	17.5038	17.2608	17.1053	18.0343	17.4919	17.3304	17.109	16.8878	16.8393	17.5806	17.2568
EIF3K_MOUSE	EIF3K	Eukaryotic translation initiation factor 3 subunit K	Eif3k	18.81	25087	3	3	4	4	-0.292474	0.0785076	17.5537	18.0142	17.7672	17.7878	17.9978	17.5845	18.0373	17.729	18.3529	17.9888	18.407	17.945
CPNS1_MOUSE	CPNS1	Calpain small subunit 1	Capns1	35.32	28463	6	6	27	27	-0.165551	0.0793873	19.1214	19.0937	18.48	18.7706	18.656	18.8822	19.0506	18.9484	19.0731	19.1749	18.7965	18.9537
DYN2_MOUSE	DYN2	Dynamin-2	Dnm2	12.07	98145	7	7	44	44	0.267579	0.0810144	18.6389	18.721	18.367	18.1591	18.2334	18.5633	18.6272	18.3067	18.0641	17.4586	18.4308	18.1899
ATG7_MOUSE	ATG7	Ubiquitin-like modifier-activating enzyme ATG7	Atg7	4.58	77520	2	2	7	7	-0.916886	0.0815737	14.7589	12.636	13.6399	12.5676	12.0225	11.0216	15.4403	13.8447	13.7363	13.3606	12.7342	13.0316
VATA_MOUSE	VATA	V-type proton ATPase catalytic subunit A	Atp6v1a	14.26	68326	8	8	37	37	1.30738	0.0815826	18.7949	18.7453	19.1387	18.8934	19.0282	19.5694	18.399	18.1428	15.3888	19.1142	18.7596	16.5213
GRHPR_MOUSE	GRHPR	Glyoxylate reductase/hydroxypyruvate reductase	Grhpr	49.39	35329	8	8	84	84	-0.237146	0.0823935	20.652	20.5563	20.6336	20.801	20.9575	20.6149	21.0192	20.5863	21.041	20.7417	21.2731	20.9769
DYL1_MOUSE	DYL1	Dynein light chain 1, cytoplasmic	Dynll1	24.72	10366	2	2	11	11	0.50123	0.083161	17.1881	17.7711	15.8403	17.1578	15.9809	16.0383	16.1285	16.9145	15.8509	15.6184	16.2943	16.1625
ABCE1_MOUSE	ABCE1	ATP-binding cassette sub-family E member 1	Abce1	29.55	67314	11	11	56	56	0.513418	0.084499	20.1968	20.2275	19.9048	19.7027	19.1495	19.9921	19.8514	19.7431	17.7727	19.2372	19.8375	19.6509
GDIA_MOUSE	GDIA	Rab GDP dissociation inhibitor alpha	Gdi1	20.13	50522	6	2	38	3	0.476628	0.085009	19.4995	20.3342	19.6912	20.1377	19.3204	20.2538	18.3067	19.0225	19.7285	20.2071	19.4835	19.6289
CNDP2_MOUSE	CNDP2	Cytosolic non-specific dipeptidase	Cndp2	13.89	52767	3	3	12	12	-0.158595	0.0872103	16.6007	16.3041	17.0329	16.8988	16.8292	16.8812	16.6986	16.7662	16.8035	16.6554	17.3867	17.188
CAZA2_MOUSE	CAZA2	F-actin-capping protein subunit alpha-2	Capza2	17.13	32967	3	3	5	5	0.451009	0.0884628	17.9955	17.96	17.8827	17.5592	18.4339	18.0169	17.8045	16.7826	17.4938	16.5372	18.4008	18.1232
ARF5_MOUSE	ARF5	ADP-ribosylation factor 5	Arf5	55	20530	7	2	62	12	0.179042	0.0887647	21.531	21.7094	21.3273	21.4498	21.4647	21.2032	21.4072	21.2779	21.4638	21.5932	21.1023	20.7667
LANC2_MOUSE	LANC2	LanC-like protein 2	Lancl2	14.44	50777	5	5	18	18	0.488836	0.0892211	17.4727	18.5008	17.9736	18.4721	18.5195	18.1275	17.3422	17.77	17.5237	18.4319	17.2623	17.8031
VDAC1_MOUSE	VDAC1	Voltage-dependent anion-selective channel protein 1	Vdac1	40.2	32351	8	8	39	39	-0.391006	0.0906472	20.4315	20.0585	20.1788	19.6457	18.3503	19.4639	20.1446	20.0201	20.1774	20.0422	19.9407	20.1498
DPP9_MOUSE	DPP9	Dipeptidyl peptidase 9	Dpp9	6.15	98001	3	3	13	13	-0.267146	0.0921814	17.3509	17.2654	17.7271	17.61	17.9935	17.6007	17.388	18.1046	17.9671	17.7217	18.0273	17.9417
GLNA_MOUSE	GLNA	Glutamine synthetase	Glul	7.51	42120	2	2	4	4	-0.556507	0.0978343	16.7776	16.5515	16.1462	16.6501	17.3229	16.2009	15.7734	15.3085	17.933	16.7795	18.1647	19.0292
COPG1_MOUSE	COPG1	Coatomer subunit gamma-1	Copg1	20.02	97513	10	9	59	53	0.329416	0.0987615	18.7769	19.4062	17.6743	17.7351	17.4653	17.786	18.9434	18.5864	16.8464	17.6273	17.3314	17.5325
D3Z7N2_MOUSE	D3Z7N2	Elongation factor 1-delta (Fragment)	Eef1d	22.48	14182	2	2	4	4	-1.02956	0.0991148	14.7162	16.6082	16.2732	16.1971	14.1225	14.0196	16.4003	16.5808	17.5444	17.0897	13.6847	16.8144
VPS35_MOUSE	VPS35	Vacuolar protein sorting-associated protein 35	Vps35	37.06	91713	23	23	168	168	-0.168259	0.0998237	21.5761	21.7505	21.4842	21.7581	21.7305	21.9663	21.9248	21.7619	21.8618	21.6615	21.9668	22.0983
RAP1A_MOUSE	RAP1A	Ras-related protein Rap-1A	Rap1a	19.57	20987	3	1	24	2	-0.132623	0.100541	18.2993	18.4852	18.1867	18.1959	18.5893	18.5503	18.7938	18.6698	18.5962	18.6315	18.0899	18.3213
EMAL2_MOUSE	EMAL2	Echinoderm microtubule-associated protein-like 2	Eml2	16.64	70734	7	7	39	39	-0.412794	0.100933	18.5294	19.3112	18.8122	18.9649	18.5547	18.5213	18.3198	19.1892	18.7581	19.5547	19.5246	19.824
RAB14_MOUSE	RAB14	Ras-related protein Rab-14	Rab14	49.3	23897	7	1	25	1	0.857145	0.101133	20.5014	22.4714	20.4918	20.4473	20.2675	22.571	20.6461	20.1984	20.2109	20.4862	20.1752	19.8908
Q50HX0_MOUSE	Q50HX0	RAB14 protein	Rab14	49.3	23910	8	2	26	2	0.857145	0.101133	20.5014	22.4714	20.4918	20.4473	20.2675	22.571	20.6461	20.1984	20.2109	20.4862	20.1752	19.8908
DNJB4_MOUSE	DNJB4	DnaJ homolog subfamily B member 4	Dnajb4	16.62	37782	4	4	16	16	-0.531796	0.102317	18.3666	18.9186	18.0066	16.3942	19.0574	18.8697	18.7078	18.3922	19.3963	18.695	18.9627	18.6499
SPTB1_MOUSE	SPTB1	Spectrin beta chain, erythrocytic	Sptb	7.89	245250	12	12	44	44	0.882155	0.103012	16.4998	17.7701	17.1226	18.5297	17.8579	17.7458	16.452	18.2997	16.5939	16.9085	16.8746	15.1042
DRS7C_MOUSE	DRS7C	Dehydrogenase/reductase SDR family member 7C	Dhrs7c	33.44	34468	6	6	33	33	-0.294601	0.1031	16.6112	16.3823	17.915	17.5456	18.1343	18.013	18.8233	18.3208	17.3054	17.1457	17.0152	17.7585
BIP_MOUSE	BIP	Endoplasmic reticulum chaperone BiP	Hspa5	8.24	72422	4	2	50	3	-0.646928	0.104219	22.1064	22.7461	21.5225	22.27	21.7595	23.0665	22.5392	23.1492	22.1941	23.3301	22.5303	23.6096
PSMD5_MOUSE	PSMD5	26S proteasome non-ATPase regulatory subunit 5	Psmd5	25.79	55972	9	9	34	34	0.18477	0.106813	19.0224	19.4613	19.1999	19.1405	19.3042	19.2427	18.6235	18.8762	19.3601	19.1344	19.2183	19.0499
A0A494BBF9_MOUSE	A0A494BBF9	Leucine--tRNA ligase, cytoplasmic (Fragment)	Lars	25.82	24321	4	1	31	1	-0.284573	0.107844	18.1485	17.5973	18.3033	17.762	17.9728	17.5793	18.6459	18.376	17.9959	17.6748	18.316	18.0621
DDX3Y_MOUSE	DDX3Y	ATP-dependent RNA helicase DDX3Y	Ddx3y	27.96	73428	15	1	102	8	-0.179871	0.108812	21.3571	21.3193	21.4612	21.1332	21.6169	21.3146	21.6433	21.4905	21.5774	21.3111	21.7161	21.5431
RAC1_MOUSE	RAC1	Ras-related C3 botulinum toxin substrate 1	Rac1	22.4	21450	4	3	24	16	-0.763273	0.109532	17.0929	19.2165	19.6124	19.7807	18.6672	20.0016	19.6398	20.0485	19.94	20.7314	18.8249	19.7664
KLH41_MOUSE	KLH41	Kelch-like protein 41	Klhl41	61.55	68190	32	32	366	366	0.1524	0.109564	24.6255	24.3348	24.469	24.4596	24.798	24.7968	24.4083	24.0918	24.4187	24.5317	24.5824	24.5366
Q32M04_MOUSE	Q32M04	Prps1l1 protein	Prps1l1	15	35094	4	2	24	13	-0.249051	0.109987	18.4087	18.5867	19.1256	18.7075	18.1916	18.8772	18.9884	18.7374	18.9369	18.9582	18.8578	18.913
MIF_MOUSE	MIF	Macrophage migration inhibitory factor	Mif	26.09	12504	2	2	39	39	-0.214779	0.111174	19.075	19.4982	19.7534	19.4756	19.1034	18.7602	19.7277	19.4626	19.4312	19.2292	19.653	19.4508
DTNA_MOUSE	DTNA	Dystrobrevin alpha	Dtna	10.86	84067	5	5	23	23	0.724201	0.111898	17.4572	18.0057	17.8228	17.2477	17.3994	14.9223	16.5824	16.4305	16.1784	16.8703	16.3164	16.132
AL4A1_MOUSE	AL4A1	Delta-1-pyrroline-5-carboxylate dehydrogenase, mitochondrial	Aldh4a1	6.05	61841	2	2	7	7	0.764843	0.112301	16.0862	16.127	13.9208	16.1823	13.3282	13.1398	14.3488	16.0876	13.435	13.3502	13.4725	13.5012
AP2A2_MOUSE	AP2A2	AP-2 complex subunit alpha-2	Ap2a2	20.36	104017	12	7	55	32	-0.196226	0.113335	20.4237	20.2899	20.2527	20.5289	19.9783	20.0237	20.8586	20.4367	20.3008	19.9879	20.6616	20.429
COPA_MOUSE	COPA	Coatomer subunit alpha	Copa	8.91	138432	8	8	32	32	0.952779	0.115354	19.3196	18.1377	19.0415	18.6052	18.5869	18.9383	18.9264	18.9126	17.8612	17.3113	15.2911	18.6098
GSTM5_MOUSE	GSTM5	Glutathione S-transferase Mu 5	Gstm5	60.27	26635	13	12	117	98	0.24108	0.116626	22.4282	22.6283	23.0819	23.1804	22.4824	22.9271	22.4173	22.2002	22.6838	23.094	22.1874	22.699
CMC1_MOUSE	CMC1	Calcium-binding mitochondrial carrier protein Aralar1	Slc25a12	7.24	74570	3	3	9	9	-1.40184	0.118642	16.5656	16.2067	13.982	13.6359	11.3373	11.4785	14.7834	15.203	13.5621	18.2188	13.6186	16.2311
D3YYM6_MOUSE	D3YYM6	40S ribosomal protein S5 (Fragment)	Rps5	62.09	20414	8	8	48	48	-0.205531	0.119015	20.1558	20.167	20.6731	20.417	20.6004	20.7642	20.9286	20.6753	20.5054	20.9567	20.284	20.6607
FXR1_MOUSE	FXR1	Fragile X mental retardation syndrome-related protein 1	Fxr1	7.09	76222	3	3	28	28	-0.34405	0.11905	16.7922	16.8151	17.9397	17.8247	18.8392	18.2079	17.8319	16.9081	18.5596	18.0019	18.4733	18.7082
TLN2_MOUSE	TLN2	Talin-2	Tln2	12.67	253621	15	12	53	39	0.242336	0.121553	18.3676	18.5002	18.4223	19.0829	18.3777	18.8415	18.6473	18.8002	18.2831	18.3109	17.9183	18.1784
RINI_MOUSE	RINI	Ribonuclease inhibitor	Rnh1	57.02	49816	14	14	77	77	-0.201809	0.121869	20.539	20.4932	18.8248	19.0977	20.0457	20.4463	19.5948	20.0347	20.1894	20.4081	20.2712	20.1593
FNTA_MOUSE	FNTA	Protein farnesyltransferase/geranylgeranyltransferase type-1 subunit alpha	Fnta	18.83	44013	4	4	37	37	-0.23821	0.12287	16.9035	16.3995	16.6425	16.1788	16.7004	16.686	16.3386	16.7275	16.8645	16.8493	17.2514	16.9087
DD19A_MOUSE	DD19A	ATP-dependent RNA helicase DDX19A	Ddx19a	9.62	53933	3	3	12	12	-0.632757	0.122951	18.295	18.536	16.1325	15.5566	15.7616	16.0005	18.4663	18.6191	17.6516	16.3951	17.4626	15.484
A0A087WQ94_MOUSE	A0A087WQ94	Tensin 1 (Fragment)	Tns1	1.92	183426	3	3	8	8	0.452371	0.125423	16.6943	17.8884	16.8363	17.0252	17.6083	18.3744	16.2994	16.9237	16.8086	17.5702	16.9892	17.1215
EPM2A_MOUSE	EPM2A	Laforin	Epm2a	22.12	36958	3	3	15	15	0.208679	0.12573	17.1757	17.3497	17.9814	17.6631	17.7075	17.7185	17.021	17.3552	17.4945	17.0497	17.8762	17.5472
TBA4A_MOUSE	TBA4A	Tubulin alpha-4A chain	Tuba4a	73.88	49924	28	9	348	125	0.148529	0.126154	25.44	25.4461	25.0678	24.968	25.206	25.2327	25.1371	24.7528	25.2361	25.103	25.2225	25.0179
CAP2_MOUSE	CAP2	Adenylyl cyclase-associated protein 2	Cap2	13.87	52862	4	4	13	13	0.200147	0.12678	17.4946	17.5026	17.6953	17.7835	17.9089	18.0924	17.1885	17.212	17.7189	18.2727	17.2481	17.6364
RS18_MOUSE	RS18	40S ribosomal protein S18	Rps18	11.18	17719	2	2	17	17	0.461031	0.129394	18.7502	18.6843	18.7005	18.3994	19.5322	19.0128	19.6772	19.4537	17.0249	17.7431	18.9668	17.4474
OCTC_MOUSE	OCTC	Peroxisomal carnitine O-octanoyltransferase	Crot	20.26	70264	8	8	29	29	0.252543	0.12988	18.7537	18.6868	19.1815	18.6566	19.1442	18.527	18.3276	18.8003	18.6372	18.5854	18.5558	18.5282
DDX3X_MOUSE	DDX3X	ATP-dependent RNA helicase DDX3X	Ddx3x	36.56	73101	18	4	108	14	-0.178078	0.130499	21.4069	21.5158	21.5426	21.3888	21.7766	21.4703	21.8134	21.5812	21.7349	21.3496	21.9561	21.7343
PDCL3_MOUSE	PDCL3	Phosducin-like protein 3	Pdcl3	18.75	27581	3	3	13	13	-0.875232	0.130941	16.8889	16.8813	18.4911	16.611	16.9244	16.3292	18.5628	17.9872	18.5684	18.5777	15.4361	18.2452
PP1G_MOUSE	PP1G	Serine/threonine-protein phosphatase PP1-gamma catalytic subunit	Ppp1cc	60.37	36984	16	2	159	6	0.139818	0.132232	22.6525	22.5826	22.7969	22.6592	22.6396	22.4793	22.326	22.2755	22.7683	22.4461	22.6706	22.4847
RAP1B_MOUSE	RAP1B	Ras-related protein Rap-1b	Rap1b	19.57	20825	3	1	25	3	-0.119207	0.132235	18.5263	18.6391	18.1867	18.0302	18.3239	18.3355	18.6146	18.5034	18.5962	18.6315	18.0899	18.3213
CAVN1_MOUSE	CAVN1	Caveolae-associated protein 1	Cavin1	19.39	43954	5	5	28	28	-0.448125	0.133954	17.7835	17.0229	17.861	18.0903	19.2682	19.5098	18.6339	18.3672	18.2994	19.8252	18.4338	18.6647
IMA7_MOUSE	IMA7	Importin subunit alpha-7	Kpna6	8.58	59964	3	1	43	18	-0.581684	0.134278	18.1121	17.9611	18.1014	15.8247	17.7068	17.5184	18.0438	18.0035	18.1598	18.3147	18.2714	17.9213
B0LAA9_MOUSE	B0LAA9	Phosphoglycerate kinase (Fragment)	Pgk1	71.05	8484	10	1	79	5	0.135601	0.135518	24.0395	24.0374	23.9578	23.7716	23.8884	24.113	23.668	23.3677	24.2086	24.2572	23.7465	23.746
PP1B_MOUSE	PP1B	Serine/threonine-protein phosphatase PP1-beta catalytic subunit	Ppp1cb	62.39	37187	19	7	241	91	0.101286	0.135665	23.1134	23.0269	23.2282	23.0815	23.0569	23.0656	22.8478	22.7402	23.0685	23.0559	23.1558	23.0966
HINT1_MOUSE	HINT1	Histidine triad nucleotide-binding protein 1	Hint1	26.98	13777	2	2	17	17	-0.191388	0.136755	19.4045	19.7833	19.3763	19.4826	19.7232	19.7057	19.9959	19.6351	19.7586	20.1788	19.4576	19.5979
SAHH_MOUSE	SAHH	Adenosylhomocysteinase	Ahcy	52.31	47688	19	19	143	143	0.156139	0.137119	22.9883	23.0332	23.1393	23.2966	23.0282	23.3099	22.7534	22.9601	22.8589	23.1811	22.9701	23.135
ENTP2_MOUSE	ENTP2	Ectonucleoside triphosphate diphosphohydrolase 2	Entpd2	8.69	54319	3	3	18	18	-0.65347	0.139106	15.3112	16.8649	15.9543	15.9891	17.1388	18.0123	16.2303	18.0063	17.4568	18.2618	16.4996	16.7367
TPP2_MOUSE	TPP2	Tripeptidyl-peptidase 2	Tpp2	17.67	139879	15	15	81	81	-0.29754	0.139292	20.089	20.5256	20.6331	20.2921	20.8815	21.2065	20.9292	20.6455	20.3106	21.2003	21.0248	21.3029
TCTP_MOUSE	TCTP	Translationally-controlled tumor protein	Tpt1	67.44	19462	5	5	18	18	0.207251	0.139573	20.2102	20.1538	19.8795	19.1563	20.1384	20.0073	19.5061	19.58	20.549	20.3803	19.0713	19.2153
FSCN1_MOUSE	FSCN1	Fascin	Fscn1	6.29	54508	2	2	7	7	0.838051	0.141716	14.3352	16.0525	13.3222	13.1514	12.9373	15.8397	13.4979	13.5932	13.5764	12.9808	13.6108	13.3505
EIF3I_MOUSE	EIF3I	Eukaryotic translation initiation factor 3 subunit I	Eif3i	35.69	36461	8	8	44	44	0.688412	0.141785	19.2661	19.0678	18.412	19.1191	19.1051	19.4535	16.2963	18.5882	18.4548	19.4747	18.2409	19.2381
HS71L_MOUSE	HS71L	Heat shock 70 kDa protein 1-like	Hspa1l	19.97	70637	11	1	150	5	-0.226017	0.14212	24.7239	24.835	23.8699	24.2074	24.5179	24.9423	24.522	24.9235	24.3485	24.7027	24.7814	25.1745
GBB2_MOUSE	GBB2	Guanine nucleotide-binding protein G(I)/G(S)/G(T) subunit beta-2	Gnb2	29.12	37331	5	4	20	13	0.585671	0.144238	17.801	18.4128	18.5393	18.3588	18.5581	18.3788	18.5448	18.3689	17.3682	18.4389	15.884	17.9298
ECHA_MOUSE	ECHA	Trifunctional enzyme subunit alpha, mitochondrial	Hadha	15.99	82670	6	6	28	28	0.284359	0.145261	18.5971	18.0426	18.5681	18.6657	17.7273	17.8376	18.3482	18.4537	17.902	16.9806	17.8726	18.1752
CARM1_MOUSE	CARM1	Histone-arginine methyltransferase CARM1	Carm1	6.58	65854	2	2	4	4	-0.931327	0.145931	16.0735	16.0466	16.7359	15.832	16.5157	12.8266	17.1058	16.6294	16.4234	16.2349	16.894	16.3308
AP1B1_MOUSE	AP1B1	AP-1 complex subunit beta-1	Ap1b1	9.76	103935	6	1	24	8	-0.278389	0.147276	18.6046	18.5583	18.5218	17.9042	18.4343	17.8734	18.7473	18.4619	18.5425	18.5191	18.9865	18.3097
MARE3_MOUSE	MARE3	Microtubule-associated protein RP/EB family member 3	Mapre3	13.17	31966	2	2	14	14	0.379458	0.14799	16.6966	16.1123	16.3346	16.0735	16.7976	15.9937	16.4625	16.2311	16.3044	15.2629	15.4992	15.9715
TBA8_MOUSE	TBA8	Tubulin alpha-8 chain	Tuba8	66.59	50052	25	13	273	104	0.175562	0.150115	24.6468	24.6971	24.4016	24.2068	24.3537	24.4505	24.5109	24.217	24.3472	24.2898	24.4369	23.9013
BZW1_MOUSE	BZW1	Basic leucine zipper and W2 domain-containing protein 1	Bzw1	13.13	48043	3	2	16	4	-0.245079	0.151044	18.1931	17.9042	18.0053	17.8269	18.3023	18.2156	18.1751	17.8054	18.7927	18.3931	18.7416	18.01
UB2D1_MOUSE	UB2D1	Ubiquitin-conjugating enzyme E2 D1	Ube2d1	38.1	16602	3	2	14	11	-0.283601	0.15299	18.4598	18.5555	18.7137	18.3721	16.9693	17.8795	18.3549	18.5591	18.4784	18.2793	18.7639	18.2159
DHX9_MOUSE	DHX9	ATP-dependent RNA helicase A	Dhx9	5.51	149475	6	6	28	28	-0.222948	0.153596	17.2076	17.0544	16.7957	17.3275	17.767	17.5637	17.7506	17.4929	17.4728	16.8829	17.7966	17.6578
ERF1_MOUSE	ERF1	Eukaryotic peptide chain release factor subunit 1	Etf1	10.98	49031	3	3	10	10	0.761567	0.158316	18.1965	17.6995	16.2909	17.6611	17.5747	17.2629	16.1258	13.4003	17.9027	16.907	18.0311	17.7492
CAND1_MOUSE	CAND1	Cullin-associated NEDD8-dissociated protein 1	Cand1	22.36	136332	17	17	62	62	0.308427	0.162593	19.7006	19.9053	19.9597	19.3612	19.9931	19.0926	19.9574	19.3076	19.0985	19.2694	19.1719	19.3569
DUS23_MOUSE	DUS23	Dual specificity protein phosphatase 23	Dusp23	58.67	16637	7	7	25	25	-0.293428	0.163023	19.9911	20.1896	19.9943	20.2568	19.9276	19.9583	20.8208	20.0377	20.7219	20.7737	20.3099	19.4141
IF6_MOUSE	IF6	Eukaryotic translation initiation factor 6	Eif6	17.14	26511	2	2	11	11	0.665443	0.171688	17.222	16.7777	16.4904	16.8512	15.8953	17.02	16.6769	15.6216	15.6729	17.044	16.6477	14.6009
SMYD2_MOUSE	SMYD2	N-lysine methyltransferase SMYD2	Smyd2	13.63	49567	3	3	24	24	0.338187	0.171898	17.2479	18.0651	18.2917	18.3994	18.5043	18.5478	17.4104	16.9434	18.6896	17.7768	17.7701	18.4367
EIF3C_MOUSE	EIF3C	Eukaryotic translation initiation factor 3 subunit C	Eif3c	8.01	105531	5	5	32	32	0.462975	0.173511	18.3242	18.6516	18.7594	17.4251	18.9691	18.8676	18.6436	18.4239	18.6458	18.0163	17.9308	16.5587
PSA_MOUSE	PSA	Puromycin-sensitive aminopeptidase	Npepps	27.72	103325	17	17	116	116	-0.151437	0.17514	21.5426	21.4609	21.4036	21.47	21.3159	21.1478	21.8203	21.419	21.4123	21.2312	21.8505	21.516
VP35L_MOUSE	VP35L	VPS35 endosomal protein sorting factor-like	Vps35l	2.39	109077	2	2	9	9	0.456537	0.175291	14.8186	13.8387	14.9069	14.8563	12.8187	14.0678	14.2145	13.5438	13.76	12.6999	14.2845	14.065
AT2L2_MOUSE	AT2L2	5-phosphohydroxy-L-lysine phospho-lyase	Phykpl	26.77	51966	6	6	18	18	0.246509	0.175575	18.2207	17.3614	18.2892	18.2889	18.5406	18.3218	17.7775	17.2635	18.3339	18.0975	17.9727	18.0985
MTNA_MOUSE	MTNA	Methylthioribose-1-phosphate isomerase	Mri1	37.4	39411	6	6	42	42	0.110698	0.175904	18.9455	18.9779	19.2596	19.4005	19.046	18.8509	18.8799	18.862	19.1089	18.8501	19.0753	19.0401
SIR2_MOUSE	SIR2	NAD-dependent protein deacetylase sirtuin-2	Sirt2	24.68	43256	5	5	24	24	-0.231902	0.176447	17.9187	17.4805	17.9241	17.6992	18.3585	17.9973	17.8183	17.2672	18.1335	18.6718	18.5053	18.3736
OGT1_MOUSE	OGT1	UDP-N-acetylglucosamine--peptide N-acetylglucosaminyltransferase 110 kDa subunit	Ogt	12.91	116952	9	9	42	42	-0.791984	0.178708	16.3155	18.6172	16.6041	17.6481	17.967	18.996	18.0471	19.4211	18.5753	18.885	17.047	18.9243
MSPD1_MOUSE	MSPD1	Motile sperm domain-containing protein 1	Mospd1	11.27	24074	2	2	9	9	0.866043	0.179321	19.5424	18.5616	19.2663	18.7886	19.4677	19.3097	18.7797	19.082	14.8909	18.661	19.2691	19.0575
GLRX3_MOUSE	GLRX3	Glutaredoxin-3	Glrx3	23.15	37778	5	5	36	36	-0.422829	0.182208	18.1747	16.928	17.5623	17.5772	18.3663	18.0629	18.1677	16.763	18.9741	18.7601	18.2311	18.3124
PRELP_MOUSE	PRELP	Prolargin	Prelp	17.99	43293	5	5	18	18	-0.269889	0.182272	18.0191	18.2543	18.573	18.563	18.7797	17.9721	18.9718	18.8379	18.5084	17.7402	19.0248	18.6974
FHOD1_MOUSE	FHOD1	FH1/FH2 domain-containing protein 1	Fhod1	4.93	129600	3	3	24	24	-0.532821	0.183673	16.9429	17.7385	16.9519	17.3344	18.535	18.3503	16.6501	17.1429	17.0648	18.941	20.2114	19.0396
MP2K4_MOUSE	MP2K4	Dual specificity mitogen-activated protein kinase kinase 4	Map2k4	22.17	44114	6	6	66	66	0.223894	0.185613	18.9187	18.2713	18.505	18.8316	18.6825	19.024	17.9784	18.4981	19.0569	18.8424	18.2469	18.267
1433F_MOUSE	1433F	14-3-3 protein eta	Ywhah	20.73	28212	5	2	24	8	-0.294739	0.1908	21.2958	20.8584	21.3511	20.9271	21.6593	20.5215	20.7224	20.9477	21.7923	21.7257	21.4534	21.7401
AHSA1_MOUSE	AHSA1	Activator of 90 kDa heat shock protein ATPase homolog 1	Ahsa1	10.95	38117	2	2	8	8	-0.230064	0.192345	15.6263	16.3611	16.228	16.0889	15.5892	15.425	15.8844	15.5154	15.9822	16.5627	16.379	16.375
KIF1B_MOUSE	KIF1B	Kinesin-like protein KIF1B	Kif1b	1.82	204081	3	3	14	14	0.300306	0.192719	15.3526	15.0405	14.6336	15.6326	14.6953	15.4944	15.3196	15.4846	14.2259	14.4182	14.6429	14.956
CSN7A_MOUSE	CSN7A	COP9 signalosome complex subunit 7a	Cops7a	15.27	30224	3	3	40	40	-0.455002	0.194897	18.0291	18.0571	18.5991	17.3006	18.6185	17.7386	18.7219	17.3577	18.9244	18.7462	18.891	18.4318
DDX6_MOUSE	DDX6	Probable ATP-dependent RNA helicase DDX6	Ddx6	15.32	54192	4	4	8	8	0.298529	0.196058	18.2333	17.3147	18.1155	17.8624	18.227	17.8622	16.8643	17.7502	17.7881	18.0661	17.705	17.6502
DYST_MOUSE	DYST	Dystonin	Dst	0.85	834218	3	3	4	4	0.508144	0.205114	13.4696	12.2578	14.1304	12.8404	13.9932	12.6061	14.1695	14.0068	11.7739	11.2985	12.9242	12.0759
ADRM1_MOUSE	ADRM1	Proteasomal ubiquitin receptor ADRM1	Adrm1	12.29	42060	4	4	16	16	0.425967	0.207151	18.7624	18.2799	18.348	18.0519	17.352	18.7627	17.8206	18.0998	18.1177	17.9214	18.1946	16.8469
SAR1B_MOUSE	SAR1B	GTP-binding protein SAR1b	Sar1b	72.22	22382	14	11	123	104	0.0828342	0.207991	23.4366	23.3904	23.1988	23.2873	22.7606	22.8741	23.1427	23.2207	23.2633	23.316	22.8038	22.7044
PGP_MOUSE	PGP	Glycerol-3-phosphate phosphatase	Pgp	33.02	34541	6	6	35	35	-0.779292	0.217477	18.7925	18.7302	18.9671	18.9939	17.9361	14.2084	18.7977	17.9409	19.1222	18.3474	18.9967	19.099
ACTBL_MOUSE	ACTBL	Beta-actin-like protein 2	Actbl2	34.31	42004	13	2	244	6	0.117607	0.222508	26.6918	26.6928	26.5929	26.8587	27.0427	26.7579	26.3611	26.2023	26.6195	26.8265	27.0211	26.9006
NNRE_MOUSE	NNRE	NAD(P)H-hydrate epimerase	Naxe	17.02	30973	2	2	9	9	0.155841	0.223752	16.4745	16.3792	16.5801	16.3102	16.561	16.1109	16.4367	16.7607	16.1781	16.2137	16.1179	15.7738
OSBL1_MOUSE	OSBL1	Oxysterol-binding protein-related protein 1	Osbpl1a	10	107795	7	7	41	41	-0.338508	0.228023	18.0925	17.9765	18.0855	18.1657	16.9508	18.2297	18.5709	17.9459	17.8749	18.3254	18.8187	17.9959
ARPC4_MOUSE	ARPC4	Actin-related protein 2/3 complex subunit 4	Arpc4	23.21	19667	3	3	21	21	0.12493	0.230235	19.1183	19.0865	18.8408	18.6707	18.7579	18.608	18.9394	18.7886	19.1055	18.9497	18.0533	18.4961
UBA1_MOUSE	UBA1	Ubiquitin-like modifier-activating enzyme 1	Uba1	58.32	117809	45	45	546	546	-0.0736752	0.236227	24.1169	24.151	24.2187	24.2082	24.1763	24.2756	24.3291	24.2585	24.1295	24.2107	24.302	24.3588
GAMT_MOUSE	GAMT	Guanidinoacetate N-methyltransferase	Gamt	18.64	26336	2	2	9	9	0.296199	0.238227	17.1176	16.8114	16.5629	16.5464	17.6381	16.7834	16.5468	16.6403	17.3124	16.4687	16.799	15.9153
TCPQ_MOUSE	TCPQ	T-complex protein 1 subunit theta	Cct8	45.99	59555	19	19	100	100	-0.107571	0.239548	22.0406	22.0386	22.0501	21.9341	22.1081	22.052	22.2991	22.1963	22.1243	22.1132	22.2763	21.8596
IF2A_MOUSE	IF2A	Eukaryotic translation initiation factor 2 subunit 1	Eif2s1	30.79	36108	7	7	21	21	-0.28427	0.240518	18.0804	18.826	17.7943	17.7059	19.2483	19.3183	17.6629	18.0185	20.6536	19.4768	18.2946	18.5726
PHOP1_MOUSE	PHOP1	Phosphoethanolamine/phosphocholine phosphatase	Phospho1	11.99	29911	2	2	7	7	0.576115	0.243455	16.4226	17.0544	16.2268	16.8313	16.2948	17.2859	14.9379	16.7138	16.2935	17.4268	14.7506	16.5366
F16P2_MOUSE	F16P2	Fructose-1,6-bisphosphatase isozyme 2	Fbp2	68.44	36947	16	16	123	123	0.17539	0.24428	21.2271	21.2163	21.9501	22.1329	21.3891	21.9216	20.9175	20.8204	22.2745	22.097	21.6545	21.0208
BASI_MOUSE	BASI	Basigin	Bsg	6.94	42445	2	2	7	7	-0.399314	0.244371	15.9394	14.4306	16.2818	16.5226	15.3846	15.2244	15.4633	15.9641	15.8697	17.0172	15.5682	16.2969
MY18A_MOUSE	MY18A	Unconventional myosin-XVIIIa	Myo18a	12	232755	15	15	56	56	-0.478009	0.244435	15.9924	17.8282	17.2309	17.8976	19.5343	19.8602	18.643	19.72	17.5904	18.73	18.3919	18.1364
GCN1_MOUSE	GCN1	eIF-2-alpha kinase activator GCN1	Gcn1	3.89	293021	6	6	21	21	0.285478	0.245638	15.6418	15.5012	15.5206	15.278	15.5316	15.161	16.2467	16.7766	13.4134	14.4817	14.6162	15.3868
TCPB_MOUSE	TCPB	T-complex protein 1 subunit beta	Cct2	43.74	57477	14	14	107	107	-0.106721	0.254168	21.769	21.4493	21.7308	21.5714	21.7275	21.7149	21.8911	21.765	21.5242	21.651	22.0069	21.765
SUCB1_MOUSE	SUCB1	Succinate--CoA ligase [ADP-forming] subunit beta, mitochondrial	Sucla2	29.59	50114	9	9	46	46	0.183911	0.255228	20.2012	20.3483	20.3611	20.391	20.2752	20.4823	19.7088	20.1765	20.155	20.6472	19.8293	20.4389
SYVC_MOUSE	SYVC	Valine--tRNA ligase	Vars	33.33	140215	26	26	196	196	0.188306	0.25774	21.6458	21.6052	21.9748	21.67	21.3702	21.7008	21.6071	21.9417	20.6418	21.4436	21.5848	21.618
IPO9_MOUSE	IPO9	Importin-9	Ipo9	4.42	116052	2	2	12	12	0.361451	0.258714	13.3715	13.7195	14.1408	14.4707	13.0893	11.9991	13.3393	14.3217	12.6821	11.7251	12.8935	13.6605
AL7A1_MOUSE	AL7A1	Alpha-aminoadipic semialdehyde dehydrogenase	Aldh7a1	26.16	58861	8	8	33	33	-0.171589	0.261878	19.2698	19.0887	19.3433	19.666	19.7457	19.7598	19.0258	19.4229	20.0254	19.32	20.0409	20.0679
CUL4A_MOUSE	CUL4A	Cullin-4A	Cul4a	17.13	87753	9	5	57	21	-0.140425	0.262167	19.1931	19.0257	19.3239	19.1527	19.6142	19.1707	19.2472	19.473	19.3413	18.9153	19.7063	19.6398
DCNL2_MOUSE	DCNL2	DCN1-like protein 2	Dcun1d2	37.84	30068	6	6	16	16	-0.139964	0.26346	18.8165	19.1758	18.9778	18.4931	18.6469	18.8064	18.9064	18.6237	19.1676	19.1325	19.0336	18.8924
DDX5_MOUSE	DDX5	Probable ATP-dependent RNA helicase DDX5	Ddx5	8.14	69290	5	4	16	12	0.270195	0.264654	19.313	19.121	19.1574	19.4163	19.2581	18.7413	18.8386	19.3457	18.8436	17.6093	19.4574	19.2913
PDIA1_MOUSE	PDIA1	Protein disulfide-isomerase	P4hb	11.98	57058	4	4	14	14	-0.839282	0.264684	15.9158	15.8206	13.1564	16.3287	17.4369	15.3173	17.1848	17.3857	17.4313	16.681	16.4812	13.8476
ARI2_MOUSE	ARI2	E3 ubiquitin-protein ligase ARIH2	Arih2	7.11	57697	2	2	5	5	0.458338	0.266457	17.1966	17.0275	17.5513	17.5211	15.9834	17.7502	16.7787	16.2795	16.2866	17.6338	16.0711	17.2302
PPP6_MOUSE	PPP6	Serine/threonine-protein phosphatase 6 catalytic subunit	Ppp6c	25.9	35159	5	5	24	24	0.413122	0.270748	17.4224	17.6954	17.8956	16.3427	17.4462	18.0809	16.646	17.0212	18.0886	16.7091	16.6236	17.316
G3X8U3_MOUSE	G3X8U3	Queuosine salvage protein	2210016F16Rik	34.32	38615	8	8	23	23	-0.149217	0.271541	19.6601	19.46	19.7009	19.5295	19.2536	19.6246	19.6949	19.3385	19.4302	19.8687	20.0321	19.7596
HIF1N_MOUSE	HIF1N	Hypoxia-inducible factor 1-alpha inhibitor	Hif1an	30.09	40241	5	5	10	10	-0.508206	0.272001	16.5028	15.5505	17.0322	15.8986	16.7464	15.5374	13.8989	15.8647	17.2974	17.7068	17.3821	18.1672
SYYC_MOUSE	SYYC	Tyrosine--tRNA ligase, cytoplasmic	Yars	16.48	59105	6	6	21	21	0.350624	0.272223	18.5123	18.6511	17.5717	18.2009	18.6828	18.4424	18.1576	18.8829	17.4856	17.5541	17.0891	18.7882
EIF3D_MOUSE	EIF3D	Eukaryotic translation initiation factor 3 subunit D	Eif3d	10.04	63989	4	4	15	15	-0.335405	0.272937	18.8309	18.4103	18.7263	17.7662	19.1751	18.8242	19.3598	18.1899	19.2874	18.5688	19.5068	18.8326
WDR61_MOUSE	WDR61	WD repeat-containing protein 61	Wdr61	11.8	33773	2	2	27	27	0.386641	0.273049	16.1332	15.1257	16.1057	15.6269	15.6648	15.7053	14.2786	15.8684	14.5936	15.5845	15.9298	15.7869
A0A0A6YX73_MOUSE	A0A0A6YX73	cAMP-dependent protein kinase type II-alpha regulatory subunit	Prkar2a	46.32	43166	12	12	95	95	-0.137537	0.277915	20.2251	20.3024	20.3349	20.3598	20.822	20.456	20.3526	20.1097	20.9132	20.6012	20.905	20.4438
RL30_MOUSE	RL30	60S ribosomal protein L30	Rpl30	24.35	12784	2	2	5	5	-0.121298	0.279864	18.7638	18.5186	18.947	19.0896	18.9701	18.9865	18.8691	19.189	19.2627	19.1522	18.976	18.5542
MYOTI_MOUSE	MYOTI	Myotilin	Myot	27.22	55316	16	16	112	112	0.0754834	0.280062	22.4893	22.5717	22.5637	22.5957	22.9005	23.0842	22.0977	22.1926	22.7725	22.9064	22.8882	22.8947
AAKG1_MOUSE	AAKG1	5'-AMP-activated protein kinase subunit gamma-1	Prkag1	39.09	37520	8	8	63	63	-0.0689908	0.280301	20.0302	20.1105	20.2396	20.2967	19.988	20.0125	20.028	20.1731	20.3367	20.4015	20.0949	20.0572
RAB10_MOUSE	RAB10	Ras-related protein Rab-10	Rab10	28	22541	4	2	40	18	-0.0963347	0.281394	21.0796	21.2522	20.8561	21.1537	21.0331	21.2029	21.3583	21.2191	21.2869	21.4373	20.902	20.9519
ACTC_MOUSE	ACTC	Actin, alpha cardiac muscle 1	Actc1	85.68	42019	43	5	1250	61	-0.0900782	0.282062	28.9366	28.937	29.0503	29.1304	28.9752	29.1891	28.795	28.7344	29.1667	29.3894	29.2281	29.4456
UBP4_MOUSE	UBP4	Ubiquitin carboxyl-terminal hydrolase 4	Usp4	12.99	108343	8	7	33	31	0.542693	0.284695	18.1834	18.1784	16.8671	18.0569	15.4617	18.0136	17.8066	17.4505	15.2602	16.4397	17.6626	16.8854
E0CX43_MOUSE	E0CX43	Phosphorylase b kinase regulatory subunit (Fragment)	Phkb	39.32	23563	8	1	43	9	0.162419	0.285452	20.3146	20.155	21.0148	21.3862	21.0238	21.0239	20.8054	20.8056	20.1844	20.7105	20.4231	21.0146
PSMD1_MOUSE	PSMD1	26S proteasome non-ATPase regulatory subunit 1	Psmd1	32.21	105730	19	19	99	99	-0.0861077	0.287228	20.6413	20.4904	20.8393	20.8471	21.0795	20.9573	21.2826	21.0224	20.5724	20.4022	21.0359	21.0561
RL11_MOUSE	RL11	60S ribosomal protein L11	Rpl11	29.78	20252	4	4	32	32	-0.0779431	0.287634	19.4899	19.6085	19.7873	19.7474	19.9646	20.1538	20.0868	19.9367	19.9305	19.9159	19.615	19.7343
AT1A4_MOUSE	AT1A4	Sodium/potassium-transporting ATPase subunit alpha-4	Atp1a4	5.43	114887	3	1	10	2	-1.12071	0.287745	19.1289	19.1872	19.0731	14.5951	19.775	20.08	19.0539	18.8737	21.6118	21.4552	21.2163	16.3526
EIF3H_MOUSE	EIF3H	Eukaryotic translation initiation factor 3 subunit H	Eif3h	9.09	39832	2	2	3	3	0.294147	0.288714	16.1087	16.3851	16.7075	16.1314	16.175	14.6016	15.0372	15.207	16.3594	16.3983	15.7053	15.6372
RLA0_MOUSE	RLA0	60S acidic ribosomal protein P0	Rplp0	24.29	34216	6	6	37	37	-0.0982539	0.288734	19.2789	19.5868	19.9117	19.806	19.88	20.1428	19.4355	19.6036	20.1814	20.1115	19.9742	19.8895
UBP24_MOUSE	UBP24	Ubiquitin carboxyl-terminal hydrolase 24	Usp24	7.6	294001	14	14	67	67	0.288296	0.290663	17.8802	17.6265	18.146	18.0244	16.9435	17.8351	18.126	18.8175	17.0144	17.2166	17.374	16.1775
A0A0R4J1Y3_MOUSE	A0A0R4J1Y3	Probable tRNA N6-adenosine threonylcarbamoyltransferase	Osgep	11.34	36347	2	2	11	11	0.535784	0.292478	14.7569	13.6664	14.4706	13.8163	13.9913	12.9695	14.3775	14.7896	13.7372	12.0797	13.8045	11.6677
ODPA_MOUSE	ODPA	Pyruvate dehydrogenase E1 component subunit alpha, somatic form, mitochondrial	Pdha1	19.49	43232	5	5	36	36	0.216774	0.297258	19.4467	19.5172	19.8041	19.3235	18.9691	18.9739	19.0704	19.2729	19.5251	18.3942	19.3317	19.1395
LDHB_MOUSE	LDHB	L-lactate dehydrogenase B chain	Ldhb	32.63	36572	9	8	65	49	-0.285663	0.297694	20.9609	21.5818	21.5619	21.9958	21.2322	22.0555	21.2441	21.6407	21.4317	22.4451	21.8433	22.4973
UBP47_MOUSE	UBP47	Ubiquitin carboxyl-terminal hydrolase 47	Usp47	11.7	157455	12	12	44	44	0.145286	0.298355	19.6333	19.3382	19.2344	18.9927	19.3214	19.0412	19.1578	19.5099	19.2325	19.0948	19.1136	18.5807
SIAS_MOUSE	SIAS	Sialic acid synthase	Nans	16.43	40024	4	4	13	13	0.253927	0.299089	18.2633	18.2387	18.2156	17.747	18.2746	18.3808	18.0206	18.1172	18.1753	17.1159	18.5549	17.6125
NDUAA_MOUSE	NDUAA	NADH dehydrogenase [ubiquinone] 1 alpha subcomplex subunit 10, mitochondrial	Ndufa10	12.68	40603	3	3	14	14	0.454379	0.314433	16.8006	17.9113	16.8687	16.9364	16.0077	14.4786	15.1263	16.8025	16.0799	14.8995	16.44	16.929
EIF3B_MOUSE	EIF3B	Eukaryotic translation initiation factor 3 subunit B	Eif3b	14.45	91370	7	7	36	36	-0.154889	0.318048	19.0382	19.0534	19.1049	19.349	19.478	19.132	19.496	19.2095	19.0038	19.4746	19.748	19.153
Q9D6N4_MOUSE	Q9D6N4	Uncharacterized protein (Fragment)	Ttn	18.52	57178	6	6	28	28	-0.270706	0.320977	17.0503	17.8773	17.4624	17.8992	17.2639	18.3143	17.2418	17.7064	17.8696	18.6699	18.0663	17.9376
HIBCH_MOUSE	HIBCH	3-hydroxyisobutyryl-CoA hydrolase, mitochondrial	Hibch	27.53	43038	7	7	20	20	-0.134279	0.32422	18.511	18.2189	19.1262	18.9911	19.1527	18.659	18.6996	18.4067	19.1266	19.0687	19.2948	18.8683
UBR3_MOUSE	UBR3	E3 ubiquitin-protein ligase UBR3	Ubr3	2.54	212757	3	3	8	8	0.466228	0.329983	15.938	16.208	12.9638	14.5799	14.2153	13.5513	14.2384	13.2447	13.6738	13.4717	13.9078	16.1225
ARP10_MOUSE	ARP10	Actin-related protein 10	Actr10	10.31	46208	2	2	19	19	-0.163832	0.332994	15.4095	15.5194	15.8473	15.7868	15.366	15.3412	15.602	16.1165	15.8566	15.0407	15.679	15.9583
PCY2_MOUSE	PCY2	Ethanolamine-phosphate cytidylyltransferase	Pcyt2	13.61	45235	5	5	11	11	0.513413	0.33319	18.7249	19.1553	18.3469	18.8879	18.4503	19.0033	18.5975	18.5426	17.9025	19.1786	16.1539	19.1128
RRAGA_MOUSE	RRAGA	Ras-related GTP-binding protein A	Rraga	26.84	36566	4	4	19	19	0.234827	0.335146	16.6091	15.6411	16.2879	15.7497	16.08	15.2879	16.2221	16.2041	16.0216	15.3889	15.2389	15.1712
PUR6_MOUSE	PUR6	Multifunctional protein ADE2	Paics	24.71	47006	6	6	20	20	-0.281449	0.335965	17.7918	17.163	18.2938	17.7229	18.1326	16.7954	17.6487	17.8481	18.15	18.4409	17.3387	18.162
XPO7_MOUSE	XPO7	Exportin-7	Xpo7	8.1	123810	5	5	27	27	0.350516	0.338375	17.6832	16.7609	17.0537	17.6978	17.0619	17.3999	17.3459	17.0681	17.2346	15.2903	17.3865	17.2288
DYLT3_MOUSE	DYLT3	Dynein light chain Tctex-type 3	Dynlt3	58.62	12958	3	3	26	26	-0.861392	0.338479	16.7011	14.4552	17.3445	17.236	17.1895	14.1112	17.8055	18.0934	17.9212	17.7093	13.2312	17.4454
RL40_MOUSE	RL40	Ubiquitin-60S ribosomal protein L40	Uba52	29.69	14728	3	3	17	17	-0.126715	0.338649	19.9363	20.4809	20.2788	20.3906	19.9273	20.1365	20.2913	20.4366	20.0893	20.5137	20.2085	20.3712
A2AQB2_MOUSE	A2AQB2	Nebulin	Neb	7.29	353166	15	4	46	11	0.186299	0.338674	19.7021	19.3605	19.847	19.5262	19.8607	19.4854	19.4339	19.2716	18.9398	19.8001	19.8703	19.3484
SVIL_MOUSE	SVIL	Supervillin	Svil	1.8	243162	4	4	5	5	0.301286	0.339118	17.6793	16.9714	17.0087	17.4799	18.249	17.2715	17.0501	17.8435	15.5778	16.7827	17.9636	17.6345
SYLC_MOUSE	SYLC	Leucine--tRNA ligase, cytoplasmic	Lars	12.22	134192	9	6	67	37	-0.160676	0.339337	19.0273	18.8727	19.2024	18.9732	18.895	18.9533	19.7467	19.5236	18.939	18.002	19.3039	19.3728
DYHC1_MOUSE	DYHC1	Cytoplasmic dynein 1 heavy chain 1	Dync1h1	36.09	532045	117	117	650	650	-0.0793235	0.34099	23.447	23.4523	23.7033	23.6877	24.1219	23.8943	24.5026	24.2525	23.2687	23.4691	23.6412	23.6484
IF2G_MOUSE	IF2G	Eukaryotic translation initiation factor 2 subunit 3, X-linked	Eif2s3x	34.96	51065	9	3	39	9	-0.109613	0.345451	19.6637	19.5344	19.5478	19.2211	19.6716	19.5753	20.0433	19.5603	19.5054	19.5176	19.5074	19.7377
VAT1_MOUSE	VAT1	Synaptic vesicle membrane protein VAT-1 homolog	Vat1	8.13	43097	2	2	8	8	0.555819	0.347585	14.595	13.9636	14.242	15.8778	16.3057	13.096	14.8338	15.1457	14.243	13.5456	13.5589	13.4182
PP6R3_MOUSE	PP6R3	Serine/threonine-protein phosphatase 6 regulatory subunit 3	Ppp6r3	2.61	94653	2	2	12	12	-0.330353	0.352285	14.8651	15.4141	15.5401	15.939	14.5571	13.7256	15.5672	14.2674	15.0975	15.9819	16.1331	14.976
GSK3B_MOUSE	GSK3B	Glycogen synthase kinase-3 beta	Gsk3b	29.29	46710	6	5	25	24	-0.154211	0.356315	18.2092	18.8042	18.5374	18.6139	18.9915	18.6497	18.7654	18.0678	18.8572	18.722	19.2344	19.0846
TLN1_MOUSE	TLN1	Talin-1	Tln1	5.55	269821	7	4	28	14	0.325641	0.358927	17.391	17.2882	16.8814	18.2312	17.1758	17.2789	18.0635	17.8822	17.0982	17.7773	14.9252	16.5464
PA2G4_MOUSE	PA2G4	Proliferation-associated protein 2G4	Pa2g4	13.71	43699	4	4	11	11	0.340387	0.359242	19.0785	19.3524	18.8471	19.3002	19.1481	19.378	18.9776	16.7499	19.2867	19.35	19.539	19.1587
FAS_MOUSE	FAS	Fatty acid synthase	Fasn	49.68	272428	80	80	529	529	0.08033	0.359527	23.5267	23.4115	24.4173	24.4575	23.706	23.9015	24.3709	24.2156	23.2854	23.1075	23.8404	24.1187
RAB7A_MOUSE	RAB7A	Ras-related protein Rab-7a	Rab7a	39.13	23490	6	6	32	32	-0.194681	0.359661	19.1036	19.1839	18.326	18.3266	19.1254	18.7897	19.0581	18.5633	19.8376	19.1913	18.2071	19.1658
ALBU_MOUSE	ALBU	Serum albumin	Alb	33.06	68693	14	14	60	60	-0.116263	0.360676	20.1775	20.2134	19.7737	19.6896	20.9424	21.0467	20.3054	19.5989	20.9966	21.0162	20.3637	20.2602
RAB5B_MOUSE	RAB5B	Ras-related protein Rab-5B	Rab5b	19.07	23707	3	1	10	4	0.130437	0.361082	18.8695	19.058	19.2613	18.7926	19.3383	19.1785	19.2105	19.2027	19.6224	19.0779	18.4764	18.1259
QCR1_MOUSE	QCR1	Cytochrome b-c1 complex subunit 1, mitochondrial	Uqcrc1	14.79	52852	3	3	12	12	0.515286	0.363799	16.9512	17.6805	15.6491	17.9393	14.8047	16.5696	15.6264	17.3778	16.1635	16.2739	15.0498	16.0112
FM1AA_MOUSE	FM1AA	Protein fem-1 homolog A-A	Fem1aa	5.5	72089	2	2	11	11	0.36097	0.368247	16.5643	16.7362	16.4498	15.5856	16.7636	15.7972	15.8016	17.1367	14.8914	15.3818	17.075	15.4444
TBCD_MOUSE	TBCD	Tubulin-specific chaperone D	Tbcd	5.52	133321	4	4	9	9	0.67427	0.369653	15.3653	15.5061	15.504	15.7133	14.1926	15.7018	13.4873	16.0882	15.3156	15.8837	11.7563	15.4066
IMA5_MOUSE	IMA5	Importin subunit alpha-5	Kpna1	26.02	60183	8	6	58	33	-0.194977	0.371464	19.3586	19.2651	19.0151	18.1748	18.9944	18.7358	18.6553	19.2398	19.2745	19.12	18.8067	19.6172
MEMO1_MOUSE	MEMO1	Protein MEMO1	Memo1	33.33	33692	6	6	56	56	0.229158	0.375026	19.9279	20.1328	19.6125	20.0691	20.2179	20.6375	19.8682	18.9944	20.6681	19.5505	20.2595	19.882
PHKG1_MOUSE	PHKG1	Phosphorylase b kinase gamma catalytic chain, skeletal muscle/heart isoform	Phkg1	59.28	44960	18	18	171	171	0.0538056	0.379935	22.5854	22.5857	23.1342	23.2112	22.9554	23.0717	22.4358	22.4394	23.2205	23.1495	23.0181	22.9572
PGM5_MOUSE	PGM5	Phosphoglucomutase-like protein 5	Pgm5	11.29	62220	5	5	35	35	-0.390792	0.381507	14.8516	16.3392	14.8976	14.9356	14.7257	13.8085	16.4899	16.2431	14.1259	12.9105	15.1475	16.9861
A0A0U1RNF2_MOUSE	A0A0U1RNF2	Leucine carboxyl methyltransferase 1	Lcmt1	11.75	38161	3	3	24	24	0.106612	0.38157	18.2634	18.1362	18.2071	18.1323	18.6206	18.3747	17.6562	17.6084	18.7807	18.3145	18.5777	18.1572
PANK4_MOUSE	PANK4	Pantothenate kinase 4	Pank4	20.61	91522	11	11	61	61	-0.239214	0.381911	20.1607	19.1788	19.3242	19.3158	18.7238	18.2225	19.231	20.1972	19.2074	18.9688	19.7996	18.9571
HNRPK_MOUSE	HNRPK	Heterogeneous nuclear ribonucleoprotein K	Hnrnpk	11.88	50976	4	4	12	12	-0.291161	0.386505	18.4847	18.3352	16.2304	17.5047	18.3208	18.3588	18.4244	18.404	18.1062	16.4272	18.8445	18.7753
CUL3_MOUSE	CUL3	Cullin-3	Cul3	7.03	88948	3	3	13	13	-0.318792	0.386634	16.1528	14.6541	15.6645	16.1921	15.799	15.5209	16.6481	16.059	16.1488	15.9101	14.7932	16.3368
TRI72_MOUSE	TRI72	Tripartite motif-containing protein 72	Trim72	62.47	52817	21	21	198	198	-0.078985	0.386882	23.5776	23.5128	23.4176	23.5543	23.418	23.7059	23.4118	23.1975	23.7213	23.9161	23.6279	23.7856
SH3BG_MOUSE	SH3BG	SH3 domain-binding glutamic acid-rich protein	Sh3bgr	33.18	23102	4	4	25	25	-0.274106	0.387159	17.5166	18.3899	17.2635	18.0779	16.9446	18.1053	17.6345	17.9993	17.7155	18.6439	17.755	18.1941
ACLY_MOUSE	ACLY	ATP-citrate synthase	Acly	11.73	119728	9	9	54	54	-0.265236	0.397765	19.1093	18.9796	18.9976	19.2793	18.7891	17.836	19.4822	19.6717	17.6098	19.1225	18.975	19.721
CUL4B_MOUSE	CUL4B	Cullin-4B	Cul4b	6.8	110699	5	1	37	1	-0.134553	0.398102	18.486	18.1404	18.4509	18.3049	18.607	18.4046	18.7978	18.5608	18.4597	17.6404	18.8644	18.878
ATPA_MOUSE	ATPA	ATP synthase subunit alpha, mitochondrial	Atp5f1a	36.89	59753	16	16	76	76	-0.11872	0.398249	21.8384	21.9392	21.4117	21.1638	19.8754	20.2612	21.617	21.0538	21.3256	20.9479	21.1415	21.1163
AP2A1_MOUSE	AP2A1	AP-2 complex subunit alpha-1	Ap2a1	14.12	107664	8	3	38	15	-0.148356	0.399342	19.9633	19.5681	19.7082	19.9198	19.5049	19.2117	20.1833	19.522	19.8171	19.2025	20.1168	19.9245
CSN3_MOUSE	CSN3	COP9 signalosome complex subunit 3	Cops3	40.43	47832	9	9	33	33	-0.0872949	0.40028	19.1264	19.2541	20.3418	20.0332	19.5836	19.7287	19.6148	19.256	20.0812	19.9434	19.7549	19.9413
TNPO1_MOUSE	TNPO1	Transportin-1	Tnpo1	7.35	102357	4	3	27	20	-0.0974742	0.407952	17.5964	17.4543	17.1713	16.9155	17.3334	16.8743	17.4844	17.8384	17.1127	17.1624	17.2335	17.0984
ALDR_MOUSE	ALDR	Aldo-keto reductase family 1 member B1	Akr1b1	64.24	35732	20	20	208	208	-0.0831638	0.409232	24.7037	24.5834	24.3298	24.3207	24.7148	24.9198	24.2593	24.3981	24.7669	25.1637	24.6218	24.8613
TALDO_MOUSE	TALDO	Transaldolase	Taldo1	22.85	37387	7	7	48	48	-0.265125	0.411413	19.5891	20.2533	20.0234	20.1948	18.8044	20.4879	19.4846	20.0378	20.0531	20.7765	20.299	20.2928
TCPH_MOUSE	TCPH	T-complex protein 1 subunit eta	Cct7	39.71	59652	15	15	120	120	-0.0722101	0.413517	20.6821	20.6937	20.8487	20.6786	20.6556	20.5046	20.9354	21.1226	20.2369	20.4455	20.7513	21.0047
MP2K2_MOUSE	MP2K2	Dual specificity mitogen-activated protein kinase kinase 2	Map2k2	27.93	44402	8	6	51	40	0.233453	0.414826	19.7499	20.0016	20.0565	19.9449	20.0413	19.5315	19.4985	17.9178	20.2138	20.5357	20.149	19.6101
UBR4_MOUSE	UBR4	E3 ubiquitin-protein ligase UBR4	Ubr4	7.05	572290	20	20	76	76	0.192815	0.414876	18.0344	18.0145	18.6028	18.8054	18.7936	18.7159	17.8771	19.1079	17.6378	18.2888	18.6593	18.2387
PPCE_MOUSE	PPCE	Prolyl endopeptidase	Prep	45.35	80752	20	20	159	159	-0.106583	0.418889	21.7594	21.3287	21.6782	21.291	21.7826	21.712	21.6947	21.3312	21.7478	21.6546	22.0444	21.7186
UB2V1_MOUSE	UB2V1	Ubiquitin-conjugating enzyme E2 variant 1	Ube2v1	42.86	16355	5	5	37	37	-0.159666	0.423771	21.0053	21.3884	21.1113	21.6654	20.8146	21.5119	21.1434	21.2492	21.7867	22.1422	20.7385	21.3948
IVD_MOUSE	IVD	Isovaleryl-CoA dehydrogenase, mitochondrial	Ivd	21.7	46325	5	5	21	21	0.569885	0.424185	17.2414	16.3019	16.0235	18.5407	18.725	19.0723	17.2834	16.5311	18.3476	16.7721	15.1692	18.3822
PRUN1_MOUSE	PRUN1	Exopolyphosphatase PRUNE1	Prune1	12.56	50239	4	4	17	17	-0.208614	0.429962	17.9977	17.9809	17.7431	17.8107	17.9782	17.7791	18.5744	17.7996	17.1287	18.5591	18.1272	18.3524
KINH_MOUSE	KINH	Kinesin-1 heavy chain	Kif5b	12.67	109551	7	7	25	25	-0.259519	0.439767	16.9403	18.1589	17.5842	17.7663	17.4301	18.5618	17.8869	18.5517	17.4165	18.1999	17.5661	18.3774
VAPA_MOUSE	VAPA	Vesicle-associated membrane protein-associated protein A	Vapa	14.46	27855	2	2	5	5	-0.410645	0.440948	14.6274	14.3286	15.0686	13.8508	14.8218	13.4599	16.3447	13.9897	14.6833	16.288	13.6692	13.646
IMA3_MOUSE	IMA3	Importin subunit alpha-3	Kpna4	8.45	57923	3	2	24	13	0.576553	0.444375	17.7217	17.6381	17.7142	17.4995	17.9179	17.8632	15.3494	18.0153	18.5895	14.6037	18.3918	17.9455
DRG2_MOUSE	DRG2	Developmentally-regulated GTP-binding protein 2	Drg2	6.04	40718	2	2	3	3	0.246827	0.448553	17.3378	16.8905	16.4983	15.5271	16.1802	17.0838	15.8634	16.9538	16.7681	15.9445	16.5757	15.9314
MK01_MOUSE	MK01	Mitogen-activated protein kinase 1	Mapk1	68.99	41276	16	11	144	91	0.0613698	0.450889	21.2679	21.1584	21.2309	21.1029	20.6446	20.924	21.3154	21.2789	21.013	20.9041	20.6394	20.8097
Q6P6L5_MOUSE	Q6P6L5	Myosin-binding protein C, slow-type	Mybpc1	62.63	126197	75	1	976	8	-0.0496424	0.454224	27.1087	27.1312	27.3681	27.3239	26.9979	27.1714	27.2485	27.1076	27.0949	27.1586	27.4068	27.3826
CLIC5_MOUSE	CLIC5	Chloride intracellular channel protein 5	Clic5	20.72	28287	3	2	11	5	0.237783	0.454374	16.1749	15.5819	16.0258	15.6025	15.9585	15.5336	15.9456	16.1791	16.5938	15.6929	15.3039	13.7353
PPM1B_MOUSE	PPM1B	Protein phosphatase 1B	Ppm1b	6.41	42795	2	1	6	4	0.316616	0.455095	15.4216	17.4567	16.9767	17.1395	15.8679	17.5228	16.1609	15.813	16.6577	16.6403	16.3559	16.8578
ARP3_MOUSE	ARP3	Actin-related protein 3	Actr3	29.9	47357	7	7	47	47	0.212039	0.459822	19.6836	19.0089	18.7981	18.0626	19.0938	18.2068	17.182	18.28	18.355	18.8117	19.3416	19.6113
RS7_MOUSE	RS7	40S ribosomal protein S7	Rps7	32.47	22127	3	3	25	25	-0.100274	0.462541	18.5486	18.0714	18.4571	18.8223	18.8793	18.5151	18.7536	19.0832	18.6931	18.5485	18.3355	18.4814
UBP15_MOUSE	UBP15	Ubiquitin carboxyl-terminal hydrolase 15	Usp15	20.08	112325	13	12	61	59	-0.225833	0.463491	18.9712	19.222	18.8197	19.0964	18.896	18.1543	19.9526	18.8104	19.5365	18.2238	19.1317	18.8596
KS6A3_MOUSE	KS6A3	Ribosomal protein S6 kinase alpha-3	Rps6ka3	9.32	83694	5	5	15	15	0.211357	0.46414	18.2299	18.971	18.7914	18.2406	18.9735	18.9015	18.7576	18.6152	18.5864	18.1005	19.132	17.6481
PSA3_MOUSE	PSA3	Proteasome subunit alpha type-3	Psma3	8.63	28405	2	2	3	3	0.300815	0.489243	16.7239	17.2683	16.0062	17.5247	15.8519	17.7903	15.8633	16.9052	16.9581	16.515	16.4217	16.6971
RAB5C_MOUSE	RAB5C	Ras-related protein Rab-5C	Rab5c	15.74	23413	3	1	8	2	0.0592499	0.494488	18.9795	19.3033	19.2498	19.2849	19.2168	19.1208	19.2105	19.4433	19.5565	19.5098	18.4764	18.6031
AIMP1_MOUSE	AIMP1	Aminoacyl tRNA synthase complex-interacting multifunctional protein 1	Aimp1	16.13	33997	3	3	17	17	-0.703025	0.49682	17.5806	17.8949	12.8992	14.2736	12.2755	14.6303	14.1759	17.7622	13.7857	15.5185	13.9799	18.5502
CD9_MOUSE	CD9	CD9 antigen	Cd9	20.8	25258	2	2	4	4	-0.444655	0.503628	14.0731	16.0747	16.1939	14.4516	16.636	14.3818	14.8911	16.4331	16.3844	16.4683	14.1862	16.1161
CRNS1_MOUSE	CRNS1	Carnosine synthase 1	Carns1	13.54	89281	6	6	12	12	-0.0820319	0.511786	17.5969	17.2081	17.4515	17.982	17.1814	16.9606	17.6796	17.5221	17.1495	17.2861	17.6015	17.634
IF2H_MOUSE	IF2H	Eukaryotic translation initiation factor 2 subunit 3, Y-linked	Eif2s3y	31.14	51131	8	2	37	7	-0.09654	0.517302	19.5444	19.2639	19.1751	19.041	19.5621	19.2293	19.9474	19.2312	19.3065	19.0545	19.363	19.4924
PSME4_MOUSE	PSME4	Proteasome activator complex subunit 4	Psme4	3.53	211197	4	4	10	10	0.133288	0.519847	16.2227	16.0327	15.9958	16.2697	16.0127	15.6135	17.1213	16.6882	15.2461	14.1502	16.048	16.0934
BZW2_MOUSE	BZW2	Basic leucine zipper and W2 domain-containing protein 2	Bzw2	26.97	48063	8	7	41	29	-0.119933	0.52185	19.2743	19.2428	18.9615	19.3955	19.2339	19.2021	18.8079	18.9548	19.9908	18.9876	19.8154	19.4731
ANXA4_MOUSE	ANXA4	Annexin A4	Anxa4	21.63	35916	5	5	14	14	0.439637	0.526866	15.8293	17.8416	14.4866	17.4324	17.7372	18.295	16.9537	16.632	16.4004	18.0713	14.4568	16.4699
D0U284_MUSMC	D0U284_MUSMC	Beta-globin	Hbbt2	38.78	15834	6	1	45	1	-0.0475229	0.532485	23.4575	23.7481	23.2398	23.2613	23.2279	23.0817	23.6458	23.6905	23.5946	23.4993	22.9379	22.9334
HNRPU_MOUSE	HNRPU	Heterogeneous nuclear ribonucleoprotein U	Hnrnpu	7.62	87918	3	3	13	13	-0.0911874	0.537074	16.8558	17.1167	17.081	17.0915	17.519	17.4816	17.4026	16.602	17.4315	17.3245	17.3394	17.5928
AKAP1_MOUSE	AKAP1	A-kinase anchor protein 1, mitochondrial	Akap1	3.03	92195	2	2	6	6	-0.16434	0.538702	15.2897	15.8177	15.4584	15.3496	15.8851	16.1947	15.5452	16.341	15.8677	14.5179	16.4177	16.2919
NNRD_MOUSE	NNRD	ATP-dependent (S)-NAD(P)H-hydrate dehydratase	Naxd	19.83	36717	3	3	15	15	-0.0909727	0.538898	18.1627	17.88	18.1157	18.3062	18.607	18.9827	18.3257	17.8779	18.736	18.4351	18.8587	18.3668
SAMH1_MOUSE	SAMH1	Deoxynucleoside triphosphate triphosphohydrolase SAMHD1	Samhd1	6.38	72650	2	2	9	9	0.216625	0.541426	15.8374	15.6755	15.429	15.457	15.7005	14.5214	15.4178	15.91	15.8158	14.6121	15.4935	14.072
SHIP2_MOUSE	SHIP2	Phosphatidylinositol 3,4,5-trisphosphate 5-phosphatase 2	Inppl1	2.39	138973	2	2	10	10	0.151371	0.541999	14.7803	14.5466	14.2494	14.0454	14.2287	13.3551	14.1509	14.6327	13.8723	12.7091	14.4973	14.435
2ABA_MOUSE	2ABA	Serine/threonine-protein phosphatase 2A 55 kDa regulatory subunit B alpha isoform	Ppp2r2a	38.03	51692	9	9	75	75	-0.0559674	0.542017	20.6426	20.8458	20.7367	20.8037	20.9744	20.7968	20.5013	20.7223	20.7287	21.023	21.1409	21.0196
RS3A_MOUSE	RS3A	40S ribosomal protein S3a	Rps3a	17.8	29885	4	4	32	32	0.0954303	0.543521	19.327	19.3484	19.9162	19.4119	19.7442	20.0799	19.4511	19.8937	19.3636	19.408	19.2774	19.8612
VATE1_MOUSE	VATE1	V-type proton ATPase subunit E 1	Atp6v1e1	15.04	26157	2	2	15	15	0.0583787	0.546235	16.3888	16.4132	16.6679	16.5888	16.3102	16.4307	16.1853	16.3202	16.6656	16.5652	16.1236	16.5895
MP2K3_MOUSE	MP2K3	Dual specificity mitogen-activated protein kinase kinase 3	Map2k3	40.06	39296	8	6	78	68	0.091184	0.54638	19.8404	19.1791	19.8166	19.3603	19.6089	19.328	19.1163	19.0304	19.7749	19.6072	19.6613	19.396
PSMD6_MOUSE	PSMD6	26S proteasome non-ATPase regulatory subunit 6	Psmd6	50.64	45536	19	19	128	128	0.0858322	0.548294	21.5051	21.3169	21.6793	21.7568	21.6305	21.7611	21.5764	21.1254	22.0344	21.3535	21.4894	21.5554
IF4E_MOUSE	IF4E	Eukaryotic translation initiation factor 4E	Eif4e	34.1	25053	5	5	36	36	0.114135	0.549919	18.8563	19.7141	19.6293	19.0022	19.6122	19.2481	19.277	19.1694	19.2801	19.1073	19.4264	19.1172
LYPA1_MOUSE	LYPA1	Acyl-protein thioesterase 1	Lypla1	74.78	24688	10	10	58	58	0.0648511	0.553653	21.0874	21.1029	21.1171	21.283	21.4307	21.3764	21.0398	21.1969	21.1065	21.598	20.8921	21.175
PPAC_MOUSE	PPAC	Low molecular weight phosphotyrosine protein phosphatase	Acp1	39.87	18192	4	4	13	13	0.277751	0.55632	17.5315	18.135	18.1911	17.2296	18.0481	18.1338	18.1576	18.2078	18.5536	18.3282	14.777	17.5784
TADBP_MOUSE	TADBP	TAR DNA-binding protein 43	Tardbp	18.36	44548	4	4	8	8	0.236246	0.558874	16.9582	17.754	16.8577	17.5869	17.0852	17.8689	15.8453	17.6316	16.9404	17.6653	16.7544	17.8564
VATH_MOUSE	VATH	V-type proton ATPase subunit H	Atp6v1h	14.7	55855	4	4	17	17	0.134407	0.559338	16.4825	16.6422	16.2656	16.8681	15.9595	16.5371	16.0992	15.0835	16.8052	16.7232	16.3303	16.9072
TCPE_MOUSE	TCPE	T-complex protein 1 subunit epsilon	Cct5	43.44	59624	14	14	123	123	0.219738	0.561838	20.6857	20.8559	20.3867	22.2596	20.6825	22.1447	21.1678	21.1822	20.7309	20.5006	21.2529	20.8622
SNTA1_MOUSE	SNTA1	Alpha-1-syntrophin	Snta1	42.54	53665	13	13	116	116	-0.0529007	0.566321	21.9415	21.8147	21.9767	21.6895	22.1016	22.1427	22.0902	21.7457	21.9324	21.8187	22.2065	22.1907
PROF2_MOUSE	PROF2	Profilin-2	Pfn2	72.86	15032	6	6	46	46	0.0774808	0.575076	20.2252	19.957	20.3288	20.4432	20.0371	20.1213	20.3727	19.9665	20.5755	20.3654	19.9901	19.3775
ACON_MOUSE	ACON	Aconitate hydratase, mitochondrial	Aco2	49.74	85464	31	31	273	273	0.0404086	0.579076	23.8481	23.7456	23.8273	23.7722	24.0937	24.0024	24.0559	23.8047	23.7422	23.7447	23.9072	23.7921
TEBP_MOUSE	TEBP	Prostaglandin E synthase 3	Ptges3	18.75	18721	2	2	9	9	-0.208355	0.586165	17.9256	18.0203	18.2221	16.8651	17.3966	18.0144	18.5236	18.2315	18.55	17.2229	18.2804	16.8859
ISOC1_MOUSE	ISOC1	Isochorismatase domain-containing protein 1	Isoc1	28.62	32033	5	5	34	34	-0.130449	0.586333	17.7777	17.8752	19.3088	18.9643	18.825	18.7011	18.8924	18.4662	19.2006	18.2555	19.2271	18.193
ACTZ_MOUSE	ACTZ	Alpha-centractin	Actr1a	45.74	42614	11	6	100	38	-0.0358268	0.596302	20.8671	20.8487	21.1849	21.2721	21.3689	21.5182	20.9793	20.9278	21.2539	21.3741	21.4416	21.2981
EPMIP_MOUSE	EPMIP	EPM2A-interacting protein 1	Epm2aip1	8.58	70096	3	3	7	7	0.213387	0.596615	17.1698	16.2502	16.3543	18.5376	16.9236	16.7556	16.7999	17.0928	16.0721	16.8124	16.6387	17.295
MARE2_MOUSE	MARE2	Microtubule-associated protein RP/EB family member 2	Mapre2	9.51	36946	2	2	11	11	-0.13804	0.596981	17.4599	17.2426	17.8412	17.8517	17.4658	17.0871	17.7754	16.2099	18.0101	17.8461	18.1011	17.834
Q7TNL5_MOUSE	Q7TNL5	Serine/threonine-protein phosphatase 2A 56 kDa regulatory subunit	Ppp2r5d	17.82	69123	7	6	28	27	0.244797	0.599012	15.958	17.2879	16.0534	16.4763	17.6349	16.8437	17.1555	17.3199	16.6319	16.1133	17.0188	14.5459
RS3_MOUSE	RS3	40S ribosomal protein S3	Rps3	49.38	26674	11	11	95	95	-0.0353243	0.600349	22.0044	21.9828	22.2735	22.2369	22.5838	22.4659	22.2484	22.0772	22.4488	22.3603	22.2531	22.3714
RAB8A_MOUSE	RAB8A	Ras-related protein Rab-8A	Rab8a	16.43	23668	3	1	23	1	-0.0503466	0.602976	20.8888	21.1061	20.6916	20.9781	20.7741	20.9676	21.1606	20.9816	20.9802	21.245	20.6848	20.6563
IPO7_MOUSE	IPO7	Importin-7	Ipo7	21	119486	16	16	134	134	-0.0608023	0.604303	20.3946	20.3466	20.2197	20.4493	20.4992	20.1193	20.5237	20.5929	20.2648	19.9243	20.7273	20.3604
G5E895_MOUSE	G5E895	Aldo-keto reductase family 1, member B10 (aldose reductase)	Akr1b10	56.65	35848	11	11	72	72	0.0500672	0.606642	21.7223	21.6537	21.9819	21.6249	22.0627	21.9811	21.6436	21.3797	21.9377	22.1927	21.7862	21.7863
IPO5_MOUSE	IPO5	Importin-5	Ipo5	38.83	123591	26	26	146	146	-0.0319809	0.6122	21.7115	21.6256	21.6045	21.4263	21.485	21.4842	21.6248	21.6822	21.5856	21.5701	21.5212	21.5452
SC31A_MOUSE	SC31A	Protein transport protein Sec31A	Sec31a	10.16	133569	7	7	45	45	0.144334	0.614093	17.6332	17.65	16.2563	16.4239	16.1215	17.2009	16.874	18.0043	16.6039	15.8933	16.8172	16.2271
RS10_MOUSE	RS10	40S ribosomal protein S10	Rps10	23.64	18916	3	3	20	20	-0.11327	0.614913	19.0502	18.2966	18.743	18.7093	19.1487	19.4028	19.1771	19.514	18.847	18.9346	19.3389	18.2187
A0A286YDI8_MOUSE	A0A286YDI8	Sec24-related gene family, member C (S. cerevisiae)	Sec24c	4.41	111613	3	3	13	13	0.205569	0.616879	14.7197	13.5285	14.7112	13.8839	13.8138	13.5639	13.8817	15.973	13.8031	13.1376	13.1217	13.0705
C1TC_MOUSE	C1TC	C-1-tetrahydrofolate synthase, cytoplasmic	Mthfd1	33.58	101200	24	24	161	161	0.0343308	0.618307	22.2371	22.3761	22.5303	22.4068	22.2279	22.3829	22.4162	22.2962	22.1378	22.1516	22.5016	22.4516
IMA4_MOUSE	IMA4	Importin subunit alpha-4	Kpna3	42.99	57773	12	11	83	72	-0.0810876	0.618318	20.3252	20.0383	20.3705	20.3424	20.3531	20.0706	19.959	20.1705	20.9172	20.0685	20.5615	20.31
CUL2_MOUSE	CUL2	Cullin-2	Cul2	19.87	86877	11	11	65	65	0.116723	0.620585	19.8356	19.448	19.911	19.8899	20.2775	20.1339	18.9719	19.5258	19.7825	19.4684	21.164	19.883
IF4A2_MOUSE	IF4A2	Eukaryotic initiation factor 4A-II	Eif4a2	69.29	46402	27	15	289	157	0.0338125	0.631629	24.5777	24.5929	24.6168	24.6188	24.621	24.7982	24.3434	24.1214	24.7425	24.6987	24.884	24.8326
RAN_MOUSE	RAN	GTP-binding nuclear protein Ran	Ran	36.57	24423	6	6	44	44	-0.0588178	0.633832	22.4581	22.691	22.4413	22.3829	22.2016	22.6382	22.3726	22.286	22.5211	22.9778	22.3876	22.6208
MAVS_MOUSE	MAVS	Mitochondrial antiviral-signaling protein	Mavs	6.96	53399	2	2	7	7	-0.30722	0.636898	15.4538	14.4538	12.52	14.8443	13.6144	11.7613	15.8549	14.7173	13.1374	12.3769	15.4305	12.9738
NEUR2_MOUSE	NEUR2	Sialidase-2	Neu2	11.61	42403	4	4	26	26	-0.0729486	0.646482	17.9013	18.2079	17.8944	18.2042	17.1152	17.7378	17.0292	17.6101	18.235	18.404	18.1049	18.1153
IPO4_MOUSE	IPO4	Importin-4	Ipo4	5.08	119275	3	3	12	12	-0.099175	0.651033	14.2752	14.3058	13.8937	14.5698	13.743	13.5817	14.3824	15.2379	13.7386	12.9149	14.2908	14.3996
HS71B_MOUSE	HS71B	Heat shock 70 kDa protein 1B	Hspa1b	54.05	70176	27	1	313	11	-0.0419748	0.656917	25.4495	25.5289	24.5418	24.7248	25.3315	25.5641	25.142	25.3977	24.8026	25.0365	25.4079	25.6059
DAAF5_MOUSE	DAAF5	Dynein assembly factor 5, axonemal	Dnaaf5	7.97	93851	3	3	12	12	0.238856	0.664085	14.8454	14.1876	14.8227	14.4301	13.945	13.6259	15.2445	15.911	14.4861	11.1131	14.0328	13.6363
IDE_MOUSE	IDE	Insulin-degrading enzyme	Ide	4.61	117772	4	4	11	11	0.0423539	0.664856	19.1307	18.7915	18.8158	18.9416	19.0564	19.0664	18.7223	18.6938	19.2911	19.2173	18.6229	19.0007
AK1A1_MOUSE	AK1A1	Aldo-keto reductase family 1 member A1	Akr1a1	16.62	36587	3	3	12	12	0.0770604	0.667684	17.0032	16.7847	16.0456	16.7394	16.8921	16.9951	16.6505	16.6732	16.895	17.1279	15.9244	16.7269
HS71A_MOUSE	HS71A	Heat shock 70 kDa protein 1A	Hspa1a	53.98	70079	27	1	316	14	-0.0401394	0.668022	25.4634	25.5424	24.5491	24.7315	25.3473	25.5765	25.1556	25.4046	24.8102	25.0425	25.4214	25.6168
A3KFU5_MOUSE	A3KFU5	Polyadenylate-binding protein	Pabpc4	12.04	69430	4	4	11	11	0.152999	0.674514	15.4218	15.7109	17.9212	16.9552	16.6107	16.951	15.6644	15.9563	17.4771	15.4468	16.8586	17.2496
UBA6_MOUSE	UBA6	Ubiquitin-like modifier-activating enzyme 6	Uba6	3.04	117966	2	2	4	4	0.25255	0.675796	14.2516	16.0892	13.2344	14.7572	15.4408	15.1943	13.8299	13.7624	15.8218	14.9514	16.0259	13.0607
MDHC_MOUSE	MDHC	Malate dehydrogenase, cytoplasmic	Mdh1	41.02	36511	10	10	102	102	0.0279966	0.677327	22.6969	22.6599	23.0166	22.8728	22.8611	22.8082	22.1145	22.2848	23.088	23.1693	23.0871	23.0038
PROF1_MOUSE	PROF1	Profilin-1	Pfn1	75.71	14957	7	7	45	45	0.0706504	0.678343	20.9329	20.3894	20.4953	19.9157	20.234	20.7629	20.7118	20.9131	20.4667	20.3941	20.1023	19.7183
SPB6_MOUSE	SPB6	Serpin B6	Serpinb6	55.29	42599	19	19	128	128	-0.0285095	0.685251	22.2971	22.338	22.2478	22.1846	22.2029	22.3796	22.0129	21.8919	22.4554	22.6387	22.4181	22.4042
FNTB_MOUSE	FNTB	Protein farnesyltransferase subunit beta	Fntb	15.33	48820	4	4	6	6	0.33039	0.685317	16.5609	16.6211	16.4436	17.3934	16.8998	13.8777	14.851	16.038	14.9427	18.5509	14.7716	16.66
NPL4_MOUSE	NPL4	Nuclear protein localization protein 4 homolog	Nploc4	21.05	68017	8	8	52	52	0.0691971	0.685924	19.8398	19.4622	19.3217	19.393	19.3875	19.8616	19.6978	18.8961	19.7517	19.546	19.6004	19.3587
DCTN1_MOUSE	DCTN1	Dynactin subunit 1	Dctn1	16	141676	12	12	49	49	-0.0565743	0.690409	18.8115	19.0111	18.1488	18.7284	18.5684	18.9747	19.0176	19.0751	18.4243	18.8304	18.6907	18.5442
RAB1B_MOUSE	RAB1B	Ras-related protein Rab-1B	Rab1b	41.79	22187	6	4	40	18	0.0344516	0.693172	21.0287	21.1878	20.8574	21.0983	20.9383	21.1036	21.209	21.0238	21.0598	21.2821	20.7498	20.683
PRS7_MOUSE	PRS7	26S proteasome regulatory subunit 7	Psmc2	36.03	48648	13	13	86	86	0.0455075	0.695021	20.5208	20.8461	21.0897	21.0587	20.9423	21.3224	20.6667	20.7351	20.8118	21.2009	21.1458	20.9468
CSN1_MOUSE	CSN1	COP9 signalosome complex subunit 1	Gps1	25.48	53442	7	7	31	31	0.0771268	0.699961	19.283	19.3811	19.5161	19.9609	19.4844	19.6344	19.1146	19.2111	19.1443	20.2996	19.5186	19.5088
DX39B_MOUSE	DX39B	Spliceosome RNA helicase Ddx39b	Ddx39b	12.38	49035	4	4	15	15	-0.0644253	0.705953	18.6892	18.7883	18.7738	17.9986	18.2574	18.3924	18.6574	18.4227	18.729	18.1918	18.8295	18.4557
NAA25_MOUSE	NAA25	N-alpha-acetyltransferase 25, NatB auxiliary subunit	Naa25	6.07	111708	3	3	13	13	0.130731	0.706339	15.6639	14.3948	15.5322	14.9743	15.1962	14.6766	15.1553	15.3977	15.2638	13.6118	15.1401	15.085
GBB1_MOUSE	GBB1	Guanine nucleotide-binding protein G(I)/G(S)/G(T) subunit beta-1	Gnb1	15.59	37377	3	2	10	3	0.179902	0.70903	16.9541	17.3313	14.8595	17.7914	15.4963	15.8791	15.5444	15.0336	17.3244	17.5071	16.285	15.5378
ALDH2_MOUSE	ALDH2	Aldehyde dehydrogenase, mitochondrial	Aldh2	39.5	56538	12	12	49	49	-0.0822415	0.712935	19.7874	19.9313	19.5614	19.99	18.8762	19.146	19.1491	19.5858	20.2336	19.2532	19.4055	20.1586
AIMP2_MOUSE	AIMP2	Aminoacyl tRNA synthase complex-interacting multifunctional protein 2	Aimp2	56.25	35378	9	9	68	68	-0.0467378	0.719525	19.8399	19.7519	20.0884	19.709	20.2328	19.8997	20.142	20.159	19.8031	20.0488	20.0852	19.5639
TXNL1_MOUSE	TXNL1	Thioredoxin-like protein 1	Txnl1	41.52	32237	7	7	34	34	0.046166	0.720946	19.3135	19.6681	19.3092	18.8186	19.7646	20.0004	18.8029	19.1123	19.6337	19.7773	19.7435	19.5275
GSK3A_MOUSE	GSK3A	Glycogen synthase kinase-3 alpha	Gsk3a	12.45	51661	4	3	4	3	0.115156	0.725821	18.2953	18.6875	18.1572	18.0414	17.2401	18.2523	18.1739	17.3042	16.8885	18.4716	18.5932	18.5513
CDC42_MOUSE	CDC42	Cell division control protein 42 homolog	Cdc42	30.89	21259	4	3	25	17	0.100588	0.73048	18.5954	19.0279	18.393	18.8125	17.9017	19.0593	18.6375	19.0299	18.1151	19.1418	17.7478	18.5141
EIF3L_MOUSE	EIF3L	Eukaryotic translation initiation factor 3 subunit L	Eif3l	33.69	66613	14	14	90	90	-0.0355251	0.731276	20.8026	21.1537	21.037	20.7325	21.0309	20.9212	21.2617	20.9874	20.7041	20.8649	21.0542	21.0189
ACL6A_MOUSE	ACL6A	Actin-like protein 6A	Actl6a	6.99	47448	3	3	8	8	0.123518	0.742723	16.222	17.1127	16.6599	16.7892	15.2469	16.9668	16.3987	16.7612	15.6431	16.9458	15.9796	16.5277
F8VPK0_MOUSE	F8VPK0	Tetratricopeptide repeat domain 37	Ttc37	4.41	173942	4	4	6	6	-0.216488	0.745091	12.6	13.7216	12.9638	16.5644	12.3746	14.1379	13.9597	14.0638	13.9232	13.9786	13.2791	14.4569
PSD11_MOUSE	PSD11	26S proteasome non-ATPase regulatory subunit 11	Psmd11	37.68	47437	12	12	55	55	0.0347489	0.750266	21.4996	21.5117	21.9543	21.8034	21.753	21.8706	21.8283	21.4091	21.7931	21.9521	21.7913	21.4104
RRAGC_MOUSE	RRAGC	Ras-related GTP-binding protein C	Rragc	10.55	44121	4	4	25	25	0.0523812	0.754197	18.5599	18.6641	18.7269	18.3634	19.0396	19.0693	17.9679	18.6921	19.2207	18.7061	18.5785	18.9437
LIS1_MOUSE	LIS1	Platelet-activating factor acetylhydrolase IB subunit alpha	Pafah1b1	28.78	46670	9	9	61	61	-0.038446	0.755039	20.0752	19.9899	20.2057	20.2338	20.2922	20.4496	20.1718	19.6665	20.6296	20.4047	20.5162	20.0882
Q3U6U7_MOUSE	Q3U6U7	WHEP-TRS domain-containing protein	Wars	43.16	53641	15	15	73	73	0.0277231	0.757875	20.4332	20.4613	20.3653	20.3236	20.8156	20.626	20.5339	20.2829	20.5189	20.424	20.7149	20.3839
GNAI2_MOUSE	GNAI2	Guanine nucleotide-binding protein G(i) subunit alpha-2	Gnai2	7.89	40489	2	2	7	7	-0.123011	0.759322	16.4132	17.3767	16.0808	16.7502	15.938	17.1996	16.4489	16.6554	17.7564	17.6676	15.0199	16.9484
MYPN_MOUSE	MYPN	Myopalladin	Mypn	4.79	144114	5	5	39	39	-0.0815977	0.768744	18.4168	18.6987	18.5554	19.0334	18.2467	19.3678	17.9002	18.8817	18.6948	19.3687	18.7734	19.1896
KCC2G_MOUSE	KCC2G	Calcium/calmodulin-dependent protein kinase type II subunit gamma	Camk2g	23.63	59607	8	3	66	22	0.0284769	0.769694	20.6936	20.8018	20.8555	21.1113	21.5509	21.2681	20.8294	20.6008	21.1784	21.1406	21.3109	21.0503
RS16_MOUSE	RS16	40S ribosomal protein S16	Rps16	41.1	16445	6	6	22	22	-0.0421003	0.776934	20.2964	20.5698	20.5115	20.8586	21.1202	20.8684	20.8435	20.933	20.813	21.2461	20.02	20.6219
PSMD2_MOUSE	PSMD2	26S proteasome non-ATPase regulatory subunit 2	Psmd2	38.33	100203	23	23	148	148	0.0265434	0.782628	21.1784	21.3639	21.3423	21.3333	21.2994	21.5593	21.7295	21.7997	21.0419	20.942	21.3978	21.0064
PRPS1_MOUSE	PRPS1	Ribose-phosphate pyrophosphokinase 1	Prps1	20.75	34834	6	4	28	17	0.0545447	0.786801	19.1026	19.2776	19.7569	19.2311	18.8084	19.4157	19.4377	18.7165	19.6897	19.2308	19.3203	18.8699
EIF3E_MOUSE	EIF3E	Eukaryotic translation initiation factor 3 subunit E	Eif3e	27.64	52221	10	10	75	75	0.0223464	0.789292	20.1766	19.9934	20.5506	20.2696	20.3337	20.5038	20.1807	20.229	20.4455	20.2745	20.2675	20.2963
RHOB_MOUSE	RHOB	Rho-related GTP-binding protein RhoB	Rhob	25.51	22123	3	1	19	1	0.0496443	0.794316	17.8726	17.5712	17.9436	18.0814	18.0832	18.2005	18.1785	18.0369	18.2669	17.3194	18.1349	17.5181
ADPRH_MOUSE	ADPRH	[Protein ADP-ribosylarginine] hydrolase	Adprh	14.64	40068	3	3	11	11	0.0435977	0.800407	18.1711	18.3748	18.7624	18.7444	17.8252	18.1178	17.8798	17.9299	18.1885	18.6751	18.9712	18.0895
IMB1_MOUSE	IMB1	Importin subunit beta-1	Kpnb1	34.93	97184	22	22	178	178	0.0252586	0.802045	21.2605	21.2287	20.6371	21.0889	20.9424	21.102	21.0833	21.0365	20.9548	21.0163	21.1429	20.8743
XPO2_MOUSE	XPO2	Exportin-2	Cse1l	53.76	110455	40	40	372	372	0.0171622	0.802104	23.0327	23.0405	23.238	23.1375	23.2381	23.1636	23.2129	23.2595	22.8912	22.9376	23.3411	23.1051
STAR9_MOUSE	STAR9	StAR-related lipid transfer protein 9	Stard9	0.35	500243	2	1	8	1	-0.120909	0.808566	17.5368	17.2517	17.6881	17.3128	15.5778	17.0188	18.2778	17.796	17.65	14.8421	17.4203	17.1252
CORO6_MOUSE	CORO6	Coronin-6	Coro6	12.53	52599	2	2	4	4	-0.0395369	0.809359	15.9853	15.5602	15.887	15.2576	16.2624	16.17	15.7405	16.1079	15.4995	16.0386	15.9348	16.0384
USO1_MOUSE	USO1	General vesicular transport factor p115	Uso1	17.73	106983	13	13	69	69	-0.026222	0.811513	19.7982	19.7457	19.4175	19.8869	19.5385	19.8237	19.9762	20.1103	19.7133	19.6578	19.3265	19.5837
FMOD_MOUSE	FMOD	Fibromodulin	Fmod	20.74	43055	4	4	30	30	-0.0566555	0.81214	16.6321	17.421	17.5128	17.198	17.7953	18.2043	16.5757	17.1153	17.5394	17.2161	18.8326	17.8244
GPD1L_MOUSE	GPD1L	Glycerol-3-phosphate dehydrogenase 1-like protein	Gpd1l	17.95	38226	4	3	30	19	-0.0408487	0.816618	21.091	20.3637	20.9537	20.6107	20.9401	20.5279	20.9681	20.5033	21.0126	20.6559	20.8968	20.6957
ACOC_MOUSE	ACOC	Cytoplasmic aconitate hydratase	Aco1	24.52	98126	14	14	79	79	-0.0201024	0.82099	20.406	20.7304	20.617	20.6317	20.3877	20.519	20.7613	20.659	20.2344	20.4743	20.5675	20.716
DC1L1_MOUSE	DC1L1	Cytoplasmic dynein 1 light intermediate chain 1	Dync1li1	21.8	56614	7	7	39	39	0.0755519	0.82175	18.5042	18.8711	18.6679	18.1873	18.1659	19.0986	19.0727	19.3823	18.6841	16.8635	18.4316	18.6075
PPR3A_MOUSE	PPR3A	Protein phosphatase 1 regulatory subunit 3A	Ppp1r3a	10.47	121435	6	6	20	20	0.0630541	0.821958	19.0934	19.038	18.8831	19.1517	17.6861	19.356	18.4953	18.1511	19.506	19.3699	18.4157	18.892
ADH1_MOUSE	ADH1	Alcohol dehydrogenase 1	Adh1	5.87	39771	2	2	6	6	0.0733884	0.825548	18.2045	16.6042	18.4035	18.3676	18.0507	18.0865	16.9126	17.1466	18.4982	17.7082	17.921	19.09
U5S1_MOUSE	U5S1	116 kDa U5 small nuclear ribonucleoprotein component	Eftud2	2.78	109361	2	1	5	3	-0.317713	0.832223	13.6474	19.8268	18.8958	19.2808	18.5491	20.2124	19.5652	20.1359	19.2336	20.1871	12.9379	20.2587
RACK1_MOUSE	RACK1	Receptor of activated protein C kinase 1	Rack1	73.5	35077	16	16	183	183	0.0141689	0.838312	23.653	23.6814	23.8672	23.987	23.8554	24.1032	23.712	23.6453	23.7981	23.8036	24.0649	24.0384
FIBG_MOUSE	FIBG	Fibrinogen gamma chain	Fgg	19.04	49391	5	5	9	9	0.0962677	0.844138	16.9564	16.9236	17.7635	17.2784	17.1129	18.15	16.9406	17.7143	18.1064	18.381	17.6585	14.8065
CMYA5_MOUSE	CMYA5	Cardiomyopathy-associated protein 5	Cmya5	3	413040	7	7	31	31	-0.0408749	0.844568	18.8495	18.0325	19.5442	18.9491	19.3976	19.2696	18.7768	19.4469	18.4997	18.9569	19.2077	19.3998
UB2D2_MOUSE	UB2D2	Ubiquitin-conjugating enzyme E2 D2	Ube2d2	28.57	16735	2	1	4	1	-0.141482	0.847335	16.3829	16.2517	16.5945	16.1718	16.6626	12.6857	16.5905	16.6092	16.2433	13.7374	16.6156	15.802
AMPN_MOUSE	AMPN	Aminopeptidase N	Anpep	10.87	109651	8	8	20	20	-0.101968	0.848859	15.0191	16.7041	16.1746	16.5908	16.9688	17.2929	16.5237	16.6581	15.6836	18.5881	16.321	15.5875
CC105_MOUSE	CC105	Coiled-coil domain-containing protein 105	Ccdc105	3.21	57304	3	3	7	7	0.0377465	0.849397	18.2791	18.4351	20.1173	19.385	19.9583	19.0776	19.3144	19.4333	19.0491	19.3543	18.7636	19.1112
THIL_MOUSE	THIL	Acetyl-CoA acetyltransferase, mitochondrial	Acat1	8.49	44816	2	2	13	13	0.0294766	0.849732	18.0045	17.8096	17.7988	17.7018	17.9429	17.9346	18.3563	17.6013	17.7669	17.9878	17.8985	17.4046
ANX11_MOUSE	ANX11	Annexin A11	Anxa11	14.31	54079	6	6	25	25	-0.028808	0.851708	18.382	17.6703	18.1008	18.029	18.1625	18.0974	18.2727	18.5442	17.5799	18.1045	17.9763	18.1373
IF4A3_MOUSE	IF4A3	Eukaryotic initiation factor 4A-III	Eif4a3	11.68	46840	5	1	40	8	-0.0191253	0.858281	21.8797	22.1301	22.1666	21.9911	22.2278	22.3582	22.0431	21.5944	22.3253	22.0987	22.431	22.3759
USP9X_MOUSE	USP9X	Probable ubiquitin carboxyl-terminal hydrolase FAF-X	Usp9x	12.82	290711	22	22	94	94	0.0246868	0.859208	19.5321	20.0514	20.0946	19.945	20.3798	20.3106	20.6052	20.6929	19.8212	19.7709	19.3227	19.9526
MOB1A_MOUSE	MOB1A	MOB kinase activator 1A	Mob1a	16.67	25080	2	2	5	5	-0.0627518	0.859406	15.7405	14.9081	14.1623	14.7776	15.8709	14.679	14.7127	15.6914	13.9967	15.2809	15.6049	15.2282
SYFA_MOUSE	SYFA	Phenylalanine--tRNA ligase alpha subunit	Farsa	11.02	57599	5	5	44	44	-0.03351	0.860427	18.8585	18.6627	18.7651	19.0681	18.7493	19.4399	19.3856	19.2175	18.1067	18.9664	18.9179	19.1505
PCBP1_MOUSE	PCBP1	Poly(rC)-binding protein 1	Pcbp1	12.36	37498	3	1	14	4	-0.0614932	0.860883	18.0369	18.6258	17.6283	18.2937	17.9401	18.954	16.9375	18.6482	18.2122	18.7649	18.4925	18.7924
D3YU50_MOUSE	D3YU50	Myosin-binding protein C, slow-type	Mybpc1	61.14	126559	73	1	950	10	0.0135715	0.865147	27.2616	27.3038	27.524	27.4553	27.2239	27.1704	27.349	27.1969	27.0966	27.4368	27.4017	27.3765
EF2_MOUSE	EF2	Elongation factor 2	Eef2	62.47	95314	45	44	509	507	0.0511497	0.872873	24.8587	25.0356	24.7063	24.6729	26.8772	24.8381	25.1142	25.0753	24.9793	25.1698	25.105	25.2382
LANC1_MOUSE	LANC1	Glutathione S-transferase LANCL1	Lancl1	35.84	45341	9	9	50	50	-0.0118292	0.873199	20.8044	20.6406	20.7587	20.8783	20.8122	20.733	20.6291	20.4329	20.8546	20.7363	21.0747	20.9706
Q3TXJ4_MOUSE	Q3TXJ4	Uncharacterized protein	Sar1a	51.52	22327	8	5	43	24	0.0234695	0.87533	22.351	22.239	22.2398	21.8994	21.855	21.5617	22.3573	21.9251	22.2225	22.0783	22.0314	21.3905
ACTY_MOUSE	ACTY	Beta-centractin	Actr1b	38.83	42281	10	5	98	36	0.0123228	0.878561	20.8416	20.9117	21.1258	21.2953	21.1365	21.4568	20.7929	20.8415	21.173	21.2666	21.2694	21.3505
ELOB_MOUSE	ELOB	Elongin-B	Elob	45.76	13170	5	5	49	49	-0.0234422	0.882905	19.9075	20.1604	19.9971	20.1601	19.7798	20.409	19.9828	20.0197	20.2489	20.7706	19.5429	19.9895
A0A0R4J049_MOUSE	A0A0R4J049	Protein arginine N-methyltransferase 5	Prmt5	15.86	72738	5	5	16	16	0.0615814	0.883591	17.1725	17.0698	17.4192	16.6591	17.1332	17.0509	17.638	17.1267	15.3586	17.7884	17.5248	16.6988
Q91VA7_MOUSE	Q91VA7	Isocitrate dehydrogenase [NAD] subunit, mitochondrial	Idh3b	19.27	42195	6	6	19	19	-0.0370951	0.885514	18.3184	17.9506	17.8023	18.2856	16.8667	16.8937	16.9371	18.298	18.0682	17.3996	17.7106	17.9264
FERM2_MOUSE	FERM2	Fermitin family homolog 2	Fermt2	20	77800	9	9	59	59	0.0258603	0.885787	20.3649	19.7886	19.7713	20.2526	19.4115	20.1131	19.6566	19.8786	19.6204	19.9622	20.1143	20.3149
TCPG_MOUSE	TCPG	T-complex protein 1 subunit gamma	Cct3	32.66	60630	14	14	78	78	-0.0125094	0.886055	21.4449	21.5918	21.2859	21.3594	21.1863	21.4688	21.4356	21.6959	21.1609	21.175	21.5545	21.3901
RSSA_MOUSE	RSSA	40S ribosomal protein SA	Rpsa	53.9	32838	13	13	139	139	-0.0115457	0.89539	22.8842	22.9088	23.01	22.9297	23.0026	23.2629	22.942	23.063	22.8729	23.1616	22.9232	23.1046
AT1A1_MOUSE	AT1A1	Sodium/potassium-transporting ATPase subunit alpha-1	Atp1a1	11.53	112982	6	1	32	6	-0.0229666	0.897635	17.5861	17.1153	17.7754	18.3194	17.3668	17.4118	17.8087	18.4318	16.8791	17.3968	17.472	17.7244
RAB35_MOUSE	RAB35	Ras-related protein Rab-35	Rab35	21.39	23025	3	2	15	3	-0.0157601	0.900165	19.912	20.0151	19.9443	19.9925	19.6549	20.1254	20.2738	19.8263	19.9475	20.2878	19.7159	19.6874
MIME_MOUSE	MIME	Mimecan	Ogn	11.41	34012	2	2	28	28	0.0305042	0.907673	16.9538	16.2268	16.7725	16.8246	17.0718	16.0295	16.7637	17.2232	17.0568	16.1806	16.4809	15.9909
EIF3M_MOUSE	EIF3M	Eukaryotic translation initiation factor 3 subunit M	Eif3m	19.25	42517	5	5	18	18	0.0289907	0.909841	17.7861	17.352	15.9621	16.8074	17.1528	16.4031	16.6319	17.3506	16.5114	17.0683	17.1757	16.5517
ARK72_MOUSE	ARK72	Aflatoxin B1 aldehyde reductase member 2	Akr7a2	33.79	40612	7	7	45	45	-0.0264151	0.90987	19.92	20.2869	19.9487	20.1422	19.829	19.1282	19.699	20.0412	19.2886	20.4098	19.7819	20.193
CLU_MOUSE	CLU	Clustered mitochondria protein homolog	Cluh	11.18	148068	8	8	28	28	-0.0327652	0.917955	17.8363	16.5073	18.151	18.3194	17.8642	18.4964	17.7103	18.7314	17.3239	17.7383	17.4869	18.3804
GMPR1_MOUSE	GMPR1	GMP reductase 1	Gmpr	59.71	37482	11	11	126	126	-0.0229698	0.919729	21.3584	21.9245	21.5231	22.4142	21.6621	22.1065	21.2806	21.6868	22.0263	22.1901	21.5853	22.3574
UBA3_MOUSE	UBA3	NEDD8-activating enzyme E1 catalytic subunit	Uba3	9.96	51737	2	2	3	3	0.0408408	0.921599	15.8613	15.331	15.4579	16.0677	16.3953	16.5012	16.0187	15.0284	14.5379	16.813	16.1591	16.8122
CAVN4_MOUSE	CAVN4	Caveolae-associated protein 4	Cavin4	18.51	41008	4	4	37	37	-0.0336315	0.924228	17.1171	17.4082	17.4633	18.0055	17.9181	18.9797	16.9604	18.0437	17.6264	18.8548	17.2941	18.3144
AP4A_MOUSE	AP4A	Bis(5'-nucleosyl)-tetraphosphatase [asymmetrical]	Nudt2	33.33	16989	3	3	11	11	-0.0195059	0.927033	17.4991	17.2452	17.0179	17.0066	17.7634	16.7609	16.8881	17.7272	17.1002	17.2998	17.2318	17.1631
EIF3A_MOUSE	EIF3A	Eukaryotic translation initiation factor 3 subunit A	Eif3a	11.9	161936	13	13	76	76	-0.0100101	0.935236	20.2944	20.5014	20.7649	20.4766	20.7732	20.7124	20.8157	20.837	20.3786	20.423	20.8781	20.2508
HNRH2_MOUSE	HNRH2	Heterogeneous nuclear ribonucleoprotein H2	Hnrnph2	15.81	49280	4	4	29	29	0.0121501	0.936994	18.7487	18.8557	18.3431	18.9803	18.6412	19.2366	18.8749	18.7559	18.7019	18.6514	18.7171	19.0314
NEK7_MOUSE	NEK7	Serine/threonine-protein kinase Nek7	Nek7	31.79	34537	7	7	39	39	-0.0119598	0.945257	19.4519	19.4968	19.2847	19.5663	19.1634	19.3432	19.2153	19.4214	19.5215	19.8048	18.7231	19.6919
DNJA4_MOUSE	DNJA4	DnaJ homolog subfamily A member 4	Dnaja4	25.19	44902	6	6	20	20	0.0364296	0.946976	16.5719	15.8027	15.6502	18.1024	18.2712	18.0707	16.0474	18.3361	17.4198	17.4004	16.9825	16.0645
FHL1_MOUSE	FHL1	Four and a half LIM domains protein 1	Fhl1	48.21	31889	9	9	58	58	-0.0102101	0.948784	21.4678	21.5892	21.9276	22.1311	22.315	22.8151	21.7493	21.985	21.8142	22.1594	21.9543	22.6449
ACTG_MOUSE	ACTG	Actin, cytoplasmic 2	Actg1	76.53	41793	32	1	636	2	-0.00480936	0.953014	28.2113	28.2507	28.3016	28.4085	28.1882	28.3276	27.9677	27.9543	28.2973	28.6111	28.3565	28.53
OTUB1_MOUSE	OTUB1	Ubiquitin thioesterase OTUB1	Otub1	55.35	31270	10	10	57	57	0.00413531	0.962119	19.7808	19.7231	19.8529	19.877	19.9143	20.1837	19.5827	19.4077	19.9786	20.263	20.0934	19.9816
PTGR2_MOUSE	PTGR2	Prostaglandin reductase 2	Ptgr2	27.07	38015	4	4	37	37	-0.00622993	0.966688	17.1448	16.4075	16.9009	16.9964	16.8212	16.9063	17.0807	16.8895	16.8402	16.9287	16.9746	16.5008
HNRPF_MOUSE	HNRPF	Heterogeneous nuclear ribonucleoprotein F	Hnrnpf	8.19	45730	2	2	18	18	0.00405146	0.975356	16.1776	15.9843	15.8789	15.3078	15.7863	15.8434	15.9732	15.7754	15.5333	15.7191	16.1839	15.769
STXB3_MOUSE	STXB3	Syntaxin-binding protein 3	Stxbp3	5.41	67942	2	2	6	6	-0.012767	0.978042	13.3541	13.0887	13.8127	12.332	13.4448	13.5545	13.0285	15.5084	13.2361	12.482	12.5463	12.8622
PFKAL_MOUSE	PFKAL	ATP-dependent 6-phosphofructokinase, liver type	Pfkl	7.18	85360	7	2	87	3	-0.00316399	0.981002	24.6668	24.3257	24.6348	24.3417	24.7998	24.3206	24.4667	24.3784	24.6561	24.4192	24.7785	24.4095
PGTA_MOUSE	PGTA	Geranylgeranyl transferase type-2 subunit alpha	Rabggta	25.75	64989	9	9	49	49	-0.0112152	0.981549	18.3528	18.5588	18.9867	18.8982	19.9194	18.28	18.3795	18.1823	20.6391	17.9688	19.0503	18.8431
Q3UQ71_MOUSE	Q3UQ71	AB hydrolase-1 domain-containing protein	Ephx2	51.99	62543	18	18	134	134	0.00149326	0.984925	20.9979	20.7551	21.2907	21.3322	21.0598	21.0489	21.1124	20.9936	20.8396	20.9208	21.4289	21.1803
NAMPT_MOUSE	NAMPT	Nicotinamide phosphoribosyltransferase	Nampt	6.11	55447	2	2	13	13	0.00706144	0.989288	16.1042	15.5479	16.7041	15.8497	16.4198	13.4199	16.7316	15.7119	16.4581	16.0607	14.1706	14.8704
PCBP2_MOUSE	PCBP2	Poly(rC)-binding protein 2	Pcbp2	20.72	38222	4	2	16	6	0.00406792	0.991327	18.2965	18.4878	16.4572	17.6188	17.9186	18.1846	18.0233	18.7367	16.7168	17.8766	16.992	18.5937
G6PI_MOUSE	G6PI	Glucose-6-phosphate isomerase	Gpi	34.77	62767	13	13	102	102	-0.000964959	0.994742	21.391	20.7329	21.3154	21.1624	21.1773	21.004	20.5547	20.1195	21.8595	21.5392	21.4211	21.2949

## Sheet: protein localization
Significantly enriched cellular components determined from PANTHER Overrepresentation Test from the 798 proteins identified in SkM-ELV
red: mitochondria, blue: nucleus; violet: vesicle/membrane-bond organelles
Analysis Type:	PANTHER Overrepresentation Test (Released 20210224)
Annotation Version and Release Date:	GO Ontology database DOI: 10.5281/zenodo.4495804 Released 2021-02-01
Analyzed List:	upload_1 (Mus musculus)
Reference List:	Mus musculus (all genes in database)
Test Type:	FISHER
Correction:	FDR
GO cellular component complete	Mus musculus - REFLIST (21988)	upload_1 (764)	upload_1 (expected)	upload_1 (fold Enrichment)	upload_1 (raw P-value)	upload_1 (FDR)
organelle (GO:0043226)	12573	630	436.86	1.44	1.35e-48	5.3e-46
intracellular organelle (GO:0043229)	11753	608	408.37	1.49	1.82e-49	8.94e-47
membrane-bounded organelle (GO:0043227)	11320	562	393.33	1.43	1.35e-34	2.65e-32
intracellular membrane-bounded organelle (GO:0043231)	10612	532	368.73	1.44	9.59e-32	1.35e-29
endomembrane system (GO:0012505)	3973	213	138.05	1.54	7.87e-11	3.09e-09
organelle lumen (GO:0043233)	4300	210	149.41	1.41	2.1e-07	4.97e-06
organelle membrane (GO:0031090)	2210	136	76.79	1.77	2.01e-10	7.46e-09
vesicle (GO:0031982)	2096	131	72.83	1.8	1.68e-10	6.37e-09
intracellular vesicle (GO:0097708)	1965	120	68.28	1.76	4.55e-09	1.44e-07
cytosol (GO:0005829)	3673	394	127.62	3.09	3.97e-103	3.9e-100
nucleus (GO:0005634)	7037	373	244.51	1.53	3.67e-21	2.78e-19
nuclear lumen (GO:0031981)	3881	182	134.85	1.35	2.26e-05	0.00035
nucleoplasm (GO:0005654)	3446	159	119.74	1.33	0.000226	0.00276
protein-containing complex (GO:0032991)	5340	357	185.54	1.92	1.13e-39	2.46e-37
intracellular non-membrane-bounded organelle (GO:0043232)	4257	288	147.91	1.95	1.12e-30	1.46e-28
non-membrane-bounded organelle (GO:0043228)	4276	288	148.57	1.94	2.45e-30	3.01e-28
membrane-enclosed lumen (GO:0031974)	4300	210	149.41	1.41	2.1e-07	4.92e-06
intracellular organelle lumen (GO:0070013)	4287	208	148.96	1.4	4.25e-07	9.39e-06
cytoskeleton (GO:0005856)	2206	179	76.65	2.34	7.9e-26	6.75e-24
cell projection (GO:0042995)	2562	178	89.02	2	1.27e-18	8.92e-17
cell junction (GO:0030054)	2057	174	71.47	2.43	5.87e-27	5.77e-25
mitochondrion (GO:0005739)	1823	166	63.34	2.62	6.23e-29	7.2e-27
plasma membrane bounded cell projection (GO:0120025)	2332	164	81.03	2.02	1.65e-17	1.08e-15
synapse (GO:0045202)	1433	143	49.79	2.87	1.87e-28	2.05e-26
supramolecular complex (GO:0099080)	1207	138	41.94	3.29	6.53e-33	9.88e-31
catalytic complex (GO:1902494)	1368	129	47.53	2.71	2.6e-23	2.13e-21
supramolecular fiber (GO:0099512)	899	120	31.24	3.84	3.72e-34	6.64e-32
supramolecular polymer (GO:0099081)	906	120	31.48	3.81	7.23e-34	1.18e-31
cytoplasmic vesicle (GO:0031410)	1958	120	68.03	1.76	3.06e-09	1e-07
neuron projection (GO:0043005)	1539	116	53.47	2.17	2.94e-14	1.48e-12
endoplasmic reticulum (GO:0005783)	1778	87	61.78	1.41	0.00196	0.0193
microtubule cytoskeleton (GO:0015630)	1237	92	42.98	2.14	3.41e-11	1.43e-09
envelope (GO:0031975)	1076	79	37.39	2.11	2.23e-09	7.68e-08
organelle envelope (GO:0031967)	1076	79	37.39	2.11	2.23e-09	7.55e-08
bounding membrane of organelle (GO:0098588)	1142	79	39.68	1.99	2.76e-08	7.34e-07
somatodendritic compartment (GO:0036477)	1060	77	36.83	2.09	5.01e-09	1.56e-07
intracellular protein-containing complex (GO:0140535)	713	74	24.77	2.99	1.18e-15	6.83e-14
cell body (GO:0044297)	818	74	28.42	2.6	7.47e-13	3.34e-11
myelin sheath (GO:0043209)	213	72	7.4	9.73	1.91e-42	4.69e-40
polymeric cytoskeletal fiber (GO:0099513)	674	72	23.42	3.07	7.61e-16	4.53e-14
plasma membrane region (GO:0098590)	1263	71	43.88	1.62	0.000115	0.00148
perinuclear region of cytoplasm (GO:0048471)	672	68	23.35	2.91	5.57e-14	2.67e-12
postsynapse (GO:0098794)	735	65	25.54	2.55	7.24e-11	2.9e-09
axon (GO:0030424)	724	64	25.16	2.54	1.06e-10	4.09e-09
endosome (GO:0005768)	907	60	31.51	1.9	5.91e-06	0.000101
dendrite (GO:0030425)	738	59	25.64	2.3	1.66e-08	4.52e-07
dendritic tree (GO:0097447)	741	59	25.75	2.29	1.8e-08	4.85e-07
actin cytoskeleton (GO:0015629)	498	56	17.3	3.24	2.2e-13	1e-11
contractile fiber (GO:0043292)	228	55	7.92	6.94	2.01e-26	1.8e-24
myofibril (GO:0030016)	214	54	7.44	7.26	9.08e-27	8.5e-25
neuronal cell body (GO:0043025)	723	54	25.12	2.15	4.57e-07	9.98e-06
microtubule (GO:0005874)	417	52	14.49	3.59	4.29e-14	2.11e-12
anchoring junction (GO:0070161)	648	52	22.52	2.31	9.42e-08	2.26e-06
ribonucleoprotein complex (GO:1990904)	699	51	24.29	2.1	2.29e-06	4.37e-05
transferase complex (GO:1990234)	752	49	26.13	1.88	5.45e-05	0.00076
glutamatergic synapse (GO:0098978)	509	48	17.69	2.71	2.73e-09	9.09e-08
mitochondrial envelope (GO:0005740)	680	47	23.63	1.99	2.14e-05	0.000333
sarcomere (GO:0030017)	190	46	6.6	6.97	2.46e-22	1.93e-20
mitochondrial membrane (GO:0031966)	630	45	21.89	2.06	1.67e-05	0.000268
secretory vesicle (GO:0099503)	612	44	21.26	2.07	1.38e-05	0.000229
presynapse (GO:0098793)	588	43	20.43	2.1	1.42e-05	0.000232
cell-cell junction (GO:0005911)	516	42	17.93	2.34	1.16e-06	2.43e-05
microtubule organizing center (GO:0005815)	745	42	25.89	1.62	0.00328	0.0295
I band (GO:0031674)	139	38	4.83	7.87	3.37e-20	2.46e-18
centrosome (GO:0005813)	605	38	21.02	1.81	0.000773	0.0084
cilium (GO:0005929)	679	38	23.59	1.61	0.00584	0.049
vesicle membrane (GO:0012506)	372	37	12.93	2.86	5.37e-08	1.37e-06
membrane raft (GO:0045121)	380	37	13.2	2.8	8.81e-08	2.16e-06
membrane microdomain (GO:0098857)	381	37	13.24	2.79	9.36e-08	2.27e-06
postsynaptic density (GO:0014069)	397	37	13.79	2.68	2.41e-07	5.56e-06
asymmetric synapse (GO:0032279)	402	37	13.97	2.65	3.19e-07	7.21e-06
neuron to neuron synapse (GO:0098984)	430	37	14.94	2.48	1.52e-06	3.05e-05
postsynaptic specialization (GO:0099572)	436	37	15.15	2.44	2e-06	3.86e-05
cytoplasmic vesicle membrane (GO:0030659)	346	36	12.02	2.99	2.88e-08	7.55e-07
cell leading edge (GO:0031252)	393	35	13.66	2.56	1.72e-06	3.42e-05
Z disc (GO:0030018)	126	34	4.38	7.77	4.62e-18	3.13e-16
cell cortex (GO:0005938)	304	34	10.56	3.22	1.4e-08	3.94e-07
distal axon (GO:0150034)	380	34	13.2	2.58	2.35e-06	4.44e-05
nuclear envelope (GO:0005635)	415	33	14.42	2.29	2.67e-05	0.000395
sarcolemma (GO:0042383)	167	31	5.8	5.34	8.91e-13	3.89e-11
organelle inner membrane (GO:0019866)	492	31	17.1	1.81	0.00284	0.0259
endocytic vesicle (GO:0030139)	202	30	7.02	4.27	2.77e-10	1.01e-08
transport vesicle (GO:0030133)	345	30	11.99	2.5	1.4e-05	0.000231
mitochondrial inner membrane (GO:0005743)	448	30	15.57	1.93	0.00114	0.012
proteasome complex (GO:0000502)	64	25	2.22	11.24	1.06e-16	6.73e-15
endopeptidase complex (GO:1905369)	70	25	2.43	10.28	5.82e-16	3.57e-14
peptidase complex (GO:1905368)	95	25	3.3	7.57	1.98e-13	9.25e-12
mitochondrial matrix (GO:0005759)	274	25	9.52	2.63	2.94e-05	0.000428
dendritic spine (GO:0043197)	205	24	7.12	3.37	8.96e-07	1.91e-05
neuron spine (GO:0044309)	210	24	7.3	3.29	1.32e-06	2.67e-05
cytoplasmic ribonucleoprotein granule (GO:0036464)	218	24	7.57	3.17	2.4e-06	4.48e-05
ribonucleoprotein granule (GO:0035770)	229	24	7.96	3.02	5.19e-06	9.11e-05
exocytic vesicle (GO:0070382)	263	24	9.14	2.63	4.2e-05	0.00059
cell projection membrane (GO:0031253)	301	24	10.46	2.29	0.000457	0.00522
cell-substrate junction (GO:0030055)	180	23	6.25	3.68	3.81e-07	8.51e-06
coated vesicle (GO:0030135)	194	23	6.74	3.41	1.24e-06	2.56e-05
growth cone (GO:0030426)	204	23	7.09	3.24	2.69e-06	4.99e-05
site of polarized growth (GO:0030427)	211	23	7.33	3.14	4.5e-06	8.18e-05
synaptic vesicle (GO:0008021)	241	23	8.37	2.75	3.19e-05	0.000455
actin-based cell projection (GO:0098858)	223	22	7.75	2.84	2.98e-05	0.00043
spindle (GO:0005819)	321	22	11.15	1.97	0.00367	0.0326
extrinsic component of membrane (GO:0019898)	323	22	11.22	1.96	0.00385	0.0336
ribosome (GO:0005840)	225	21	7.82	2.69	9.29e-05	0.00122
ruffle (GO:0001726)	149	20	5.18	3.86	1.09e-06	2.3e-05
focal adhesion (GO:0005925)	167	20	5.8	3.45	5.26e-06	9.16e-05
cytoplasmic side of membrane (GO:0098562)	188	20	6.53	3.06	2.56e-05	0.000383
cluster of actin-based cell projections (GO:0098862)	201	20	6.98	2.86	6.06e-05	0.000832
late endosome (GO:0005770)	221	20	7.68	2.6	0.000198	0.00246
ubiquitin ligase complex (GO:0000151)	286	20	9.94	2.01	0.00558	0.047
motile cilium (GO:0031514)	223	19	7.75	2.45	0.00081	0.00874
sarcoplasm (GO:0016528)	84	18	2.92	6.17	7.79e-09	2.35e-07
transport vesicle membrane (GO:0030658)	153	18	5.32	3.39	1.91e-05	0.000301
cytoplasmic side of plasma membrane (GO:0009898)	171	18	5.94	3.03	7.24e-05	0.000974
ribosomal subunit (GO:0044391)	194	18	6.74	2.67	0.000307	0.00359
proteasome regulatory particle (GO:0005838)	23	17	0.8	21.27	3.17e-15	1.73e-13
proteasome accessory complex (GO:0022624)	25	17	0.87	19.57	8.55e-15	4.42e-13
cytosolic ribosome (GO:0022626)	110	17	3.82	4.45	1.24e-06	2.55e-05
sperm flagellum (GO:0036126)	141	17	4.9	3.47	2.43e-05	0.000374
9+2 motile cilium (GO:0097729)	155	17	5.39	3.16	7.19e-05	0.000974
intercalated disc (GO:0014704)	63	16	2.19	7.31	6.7e-09	2.06e-07
sarcoplasmic reticulum (GO:0016529)	75	16	2.61	6.14	5.56e-08	1.4e-06
cell-cell contact zone (GO:0044291)	86	16	2.99	5.35	2.87e-07	6.56e-06
brush border (GO:0005903)	140	16	4.86	3.29	7.48e-05	0.000994
midbody (GO:0030496)	158	16	5.49	2.91	0.000268	0.00325
COP9 signalosome (GO:0008180)	34	15	1.18	12.7	3.7e-11	1.51e-09
coated vesicle membrane (GO:0030662)	78	15	2.71	5.53	4.65e-07	1e-05
membrane coat (GO:0030117)	97	15	3.37	4.45	5.17e-06	9.24e-05
coated membrane (GO:0048475)	97	15	3.37	4.45	5.17e-06	9.16e-05
extracellular organelle (GO:0043230)	99	15	3.44	4.36	6.46e-06	0.000109
cortical cytoskeleton (GO:0030863)	123	15	4.27	3.51	6.41e-05	0.000875
perikaryon (GO:0043204)	142	15	4.93	3.04	0.000273	0.00329
microtubule associated complex (GO:0005875)	151	15	5.25	2.86	0.000496	0.00556
extrinsic component of plasma membrane (GO:0019897)	190	15	6.6	2.27	0.00492	0.042
vesicle coat (GO:0030120)	55	14	1.91	7.33	5.75e-08	1.43e-06
extracellular exosome (GO:0070062)	81	14	2.81	4.97	3.39e-06	6.23e-05
extracellular vesicle (GO:1903561)	89	14	3.09	4.53	8.91e-06	0.00015
oxidoreductase complex (GO:1990204)	110	14	3.82	3.66	7.37e-05	0.000985
lamellipodium (GO:0030027)	169	14	5.87	2.38	0.0055	0.0466
eukaryotic translation initiation factor 3 complex (GO:0005852)	16	13	0.56	23.38	2.58e-12	1.1e-10
A band (GO:0031672)	38	13	1.32	9.85	9.14e-09	2.72e-07
actin filament bundle (GO:0032432)	93	13	3.23	4.02	5.6e-05	0.000775
phagocytic vesicle (GO:0045335)	112	13	3.89	3.34	0.000301	0.00358
exocytic vesicle membrane (GO:0099501)	118	13	4.1	3.17	0.000475	0.0054
synaptic vesicle membrane (GO:0030672)	118	13	4.1	3.17	0.000475	0.00537
actin filament (GO:0005884)	131	13	4.55	2.86	0.00116	0.0121
microbody (GO:0042579)	146	13	5.07	2.56	0.00281	0.0258
peroxisome (GO:0005777)	146	13	5.07	2.56	0.00281	0.0257
chaperone complex (GO:0101031)	27	12	0.94	12.79	3.21e-09	1.03e-07
polysome (GO:0005844)	73	12	2.54	4.73	2.62e-05	0.00039
small ribosomal subunit (GO:0015935)	76	12	2.64	4.54	3.73e-05	0.000528
cortical actin cytoskeleton (GO:0030864)	87	12	3.02	3.97	0.00012	0.00153
actomyosin (GO:0042641)	93	12	3.23	3.71	0.000211	0.00261
cytosolic small ribosomal subunit (GO:0022627)	44	11	1.53	7.2	1.77e-06	3.48e-05
Golgi-associated vesicle (GO:0005798)	90	11	3.13	3.52	0.000581	0.00649
microvillus (GO:0005902)	102	11	3.54	3.1	0.00148	0.0152
extrinsic component of cytoplasmic side of plasma membrane (GO:0031234)	105	11	3.65	3.02	0.00183	0.0182
aminoacyl-tRNA synthetase multienzyme complex (GO:0017101)	12	10	0.42	23.98	7.71e-10	2.76e-08
zona pellucida receptor complex (GO:0002199)	13	10	0.45	22.14	1.32e-09	4.64e-08
protein serine/threonine phosphatase complex (GO:0008287)	49	10	1.7	5.87	2.44e-05	0.000371
phosphatase complex (GO:1903293)	49	10	1.7	5.87	2.44e-05	0.000368
ruffle membrane (GO:0032587)	69	10	2.4	4.17	0.000306	0.00362
cytoplasmic stress granule (GO:0010494)	69	10	2.4	4.17	0.000306	0.0036
T-tubule (GO:0030315)	72	10	2.5	4	0.000415	0.00479
contractile actin filament bundle (GO:0097517)	84	10	2.92	3.43	0.00122	0.0127
stress fiber (GO:0001725)	84	10	2.92	3.43	0.00122	0.0126
filopodium (GO:0030175)	94	10	3.27	3.06	0.00262	0.0252
proteasome regulatory particle, base subcomplex (GO:0008540)	12	9	0.42	21.59	1.06e-08	3.11e-07
myosin complex (GO:0016459)	53	9	1.84	4.89	0.000213	0.00262
inclusion body (GO:0016234)	75	9	2.61	3.45	0.00202	0.0198
eukaryotic translation initiation factor 3 complex, eIF3m (GO:0071541)	8	8	0.28	28.78	1.58e-08	4.37e-07
chaperonin-containing T-complex (GO:0005832)	10	8	0.35	23.02	5.06e-08	1.31e-06
anchored component of synaptic vesicle membrane (GO:0098993)	19	8	0.66	12.12	1.96e-06	3.82e-05
COPI-coated vesicle (GO:0030137)	30	8	1.04	7.67	3.12e-05	0.000447
proton-transporting two-sector ATPase complex (GO:0016469)	49	8	1.7	4.7	0.000601	0.00667
intrinsic component of synaptic vesicle membrane (GO:0098563)	64	8	2.22	3.6	0.0028	0.0259
clathrin-coated pit (GO:0005905)	70	8	2.43	3.29	0.00461	0.0396
proton-transporting two-sector ATPase complex, catalytic domain (GO:0033178)	15	7	0.52	13.43	5.14e-06	9.26e-05
M band (GO:0031430)	19	7	0.66	10.6	1.76e-05	0.000282
costamere (GO:0043034)	19	7	0.66	10.6	1.76e-05	0.000279
clathrin-coated endocytic vesicle (GO:0045334)	26	7	0.9	7.75	9.33e-05	0.00121
sperm head (GO:0061827)	32	7	1.11	6.3	0.000282	0.00338
recycling endosome membrane (GO:0055038)	48	7	1.67	4.2	0.00234	0.0227
proteasome regulatory particle, lid subcomplex (GO:0008541)	9	6	0.31	19.19	5.43e-06	9.35e-05
myosin filament (GO:0032982)	17	6	0.59	10.16	8.7e-05	0.00115
cytoplasmic dynein complex (GO:0005868)	23	6	0.8	7.51	0.000345	0.00401
polysomal ribosome (GO:0042788)	30	6	1.04	5.76	0.00116	0.0122
Golgi-associated vesicle membrane (GO:0030660)	40	6	1.39	4.32	0.00419	0.0363
eukaryotic translation initiation factor 2 complex (GO:0005850)	6	5	0.21	23.98	1.65e-05	0.000267
cytosolic proteasome complex (GO:0031597)	7	5	0.24	20.56	2.74e-05	0.000402
Arp2/3 protein complex (GO:0005885)	10	5	0.35	14.39	9.56e-05	0.00124
nucleotide-activated protein kinase complex (GO:0031588)	11	5	0.38	13.08	0.000135	0.00171
COPI vesicle coat (GO:0030126)	12	5	0.42	11.99	0.000186	0.00233
COPI-coated vesicle membrane (GO:0030663)	17	5	0.59	8.46	0.00069	0.00761
clathrin coat of coated pit (GO:0030132)	18	5	0.63	7.99	0.000857	0.0092
protein phosphatase type 2A complex (GO:0000159)	18	5	0.63	7.99	0.000857	0.00915
ER to Golgi transport vesicle membrane (GO:0012507)	21	5	0.73	6.85	0.00154	0.0157
clathrin adaptor complex (GO:0030131)	25	5	0.87	5.76	0.00299	0.0271
myofilament (GO:0036379)	27	5	0.94	5.33	0.004	0.0348
clathrin vesicle coat (GO:0030125)	28	5	0.97	5.14	0.00458	0.0395
AP-2 adaptor complex (GO:0030122)	12	4	0.42	9.59	0.00166	0.0168
myosin II complex (GO:0016460)	12	4	0.42	9.59	0.00166	0.0168
pseudopodium (GO:0031143)	12	4	0.42	9.59	0.00166	0.0167
clathrin coat of endocytic vesicle (GO:0030128)	13	4	0.45	8.86	0.00212	0.0207
fascia adherens (GO:0005916)	13	4	0.45	8.86	0.00212	0.0206
COPII vesicle coat (GO:0030127)	14	4	0.49	8.22	0.00265	0.0254
protein phosphatase type 1 complex (GO:0000164)	14	4	0.49	8.22	0.00265	0.0253
RISC complex (GO:0016442)	14	4	0.49	8.22	0.00265	0.0252
clathrin-coated endocytic vesicle membrane (GO:0030669)	14	4	0.49	8.22	0.00265	0.025
RNAi effector complex (GO:0031332)	14	4	0.49	8.22	0.00265	0.0249
sperm fibrous sheath (GO:0035686)	15	4	0.52	7.67	0.00327	0.0295
concave side of sperm head (GO:0061830)	3	3	0.1	28.78	0.000699	0.00767
podosome core (GO:0061825)	3	3	0.1	28.78	0.000699	0.00763
phosphopyruvate hydratase complex (GO:0000015)	4	3	0.14	21.59	0.00119	0.0124
phosphorylase kinase complex (GO:0005964)	5	3	0.17	17.27	0.00186	0.0185
annulate lamellae (GO:0005642)	6	3	0.21	14.39	0.00272	0.0255
proton-transporting ATP synthase complex, catalytic core F(1) (GO:0045261)	6	3	0.21	14.39	0.00272	0.0254
muscle myosin complex (GO:0005859)	6	3	0.21	14.39	0.00272	0.0252
proton-transporting V-type ATPase, V1 domain (GO:0033180)	7	3	0.24	12.33	0.00379	0.0336
actomyosin contractile ring (GO:0005826)	7	3	0.24	12.33	0.00379	0.0334
glycogen granule (GO:0042587)	8	3	0.28	10.79	0.00509	0.0433
intrinsic component of membrane (GO:0031224)	6069	58	210.87	0.28	6.92e-43	1.94e-40
integral component of membrane (GO:0016021)	5890	47	204.66	0.23	8.98e-48	2.94e-45
intrinsic component of plasma membrane (GO:0031226)	1626	9	56.5	0.16	3.93e-15	2.09e-13
integral component of organelle membrane (GO:0031301)	373	2	12.96	0.15	0.000433	0.00498
receptor complex (GO:0043235)	414	2	14.38	0.14	0.000153	0.00193
integral component of plasma membrane (GO:0005887)	1542	7	53.58	0.13	1.22e-15	6.84e-14
intrinsic component of synaptic membrane (GO:0099240)	245	1	8.51	0.12	0.00379	0.0333
immunoglobulin complex, circulating (GO:0042571)	188	0	6.53	< 0.01	0.00335	0.0299

## Sheet: molecular functions
Significantly enriched molecular functions determined from PANTHER Overrepresentation Test from the 798 proteins identified in SkM-ELV
blue: related to nuclear localization
Analysis Type:	PANTHER Overrepresentation Test (Released 20210224)
Annotation Version and Release Date:	GO Ontology database DOI: 10.5281/zenodo.4495804 Released 2021-02-01
Analyzed List:	upload_1 (Mus musculus)
Reference List:	Mus musculus (all genes in database)
Test Type:	FISHER
Correction:	FDR
GO molecular function complete	Mus musculus - REFLIST (21988)	upload_1 (764)	upload_1 (expected)	upload_1 (fold Enrichment)	upload_1 (raw P-value)	upload_1 (FDR)
protein binding (GO:0005515)	9255	552	321.58	1.72	1.1e-61	5.13e-59
catalytic activity (GO:0003824)	5676	453	197.22	2.3	2.4e-81	2.79e-78
ion binding (GO:0043167)	5230	379	181.72	2.09	1.01e-51	3.62e-49
organic cyclic compound binding (GO:0097159)	5390	352	187.28	1.88	7.66e-37	1.78e-34
heterocyclic compound binding (GO:1901363)	5296	348	184.02	1.89	8.54e-37	1.89e-34
small molecule binding (GO:0036094)	2366	292	82.21	3.55	3.21e-83	4.97e-80
nucleoside phosphate binding (GO:1901265)	2037	272	70.78	3.84	1.98e-83	9.2e-80
nucleotide binding (GO:0000166)	2037	272	70.78	3.84	1.98e-83	4.6e-80
anion binding (GO:0043168)	2294	271	79.71	3.4	2.69e-72	2.5e-69
carbohydrate derivative binding (GO:0097367)	2136	240	74.22	3.23	6.06e-59	2.35e-56
purine nucleotide binding (GO:0017076)	1805	237	62.72	3.78	8.21e-70	6.36e-67
ribonucleotide binding (GO:0032553)	1808	236	62.82	3.76	5.01e-69	3.33e-66
purine ribonucleotide binding (GO:0032555)	1791	234	62.23	3.76	1.98e-68	1.15e-65
purine ribonucleoside triphosphate binding (GO:0035639)	1714	224	59.56	3.76	3.88e-65	2e-62
hydrolase activity (GO:0016787)	2500	224	86.87	2.58	2.72e-39	7.03e-37
enzyme binding (GO:0019899)	2175	215	75.57	2.84	1.11e-43	3.44e-41
identical protein binding (GO:0042802)	2185	205	75.92	2.7	2.71e-38	6.63e-36
cation binding (GO:0043169)	3624	193	125.92	1.53	1.49e-09	8.34e-08
metal ion binding (GO:0046872)	3532	184	122.72	1.5	2.09e-08	1.08e-06
adenyl nucleotide binding (GO:0030554)	1471	174	51.11	3.4	6.91e-44	2.3e-41
adenyl ribonucleotide binding (GO:0032559)	1458	171	50.66	3.38	1.26e-42	3.67e-40
ATP binding (GO:0005524)	1391	162	48.33	3.35	7.08e-40	1.94e-37
protein-containing complex binding (GO:0044877)	1481	138	51.46	2.68	1.04e-24	1.3e-22
catalytic activity, acting on a protein (GO:0140096)	2245	132	78.01	1.69	5.7e-09	3.08e-07
transferase activity (GO:0016740)	2230	129	77.48	1.66	2.19e-08	1.12e-06
cytoskeletal protein binding (GO:0008092)	987	116	34.29	3.38	1.72e-28	2.28e-26
pyrophosphatase activity (GO:0016462)	849	113	29.5	3.83	5e-32	9.3e-30
hydrolase activity, acting on acid anhydrides, in phosphorus-containing anhydrides (GO:0016818)	851	113	29.57	3.82	6.05e-32	1.08e-29
hydrolase activity, acting on acid anhydrides (GO:0016817)	851	113	29.57	3.82	6.05e-32	1.04e-29
RNA binding (GO:0003723)	1101	108	38.26	2.82	7.34e-21	8.74e-19
nucleoside-triphosphatase activity (GO:0017111)	797	106	27.69	3.83	5.34e-30	8.87e-28
kinase binding (GO:0019900)	832	85	28.91	2.94	1.75e-17	1.94e-15
protein kinase binding (GO:0019901)	748	75	25.99	2.89	3.96e-15	3.47e-13
purine ribonucleoside binding (GO:0032550)	362	72	12.58	5.72	9.78e-30	1.57e-27
ribonucleoside binding (GO:0032549)	365	72	12.68	5.68	1.53e-29	2.37e-27
purine nucleoside binding (GO:0001883)	366	72	12.72	5.66	1.78e-29	2.66e-27
nucleoside binding (GO:0001882)	375	72	13.03	5.53	6.63e-29	9.64e-27
guanyl nucleotide binding (GO:0019001)	379	72	13.17	5.47	1.18e-28	1.66e-26
guanyl ribonucleotide binding (GO:0032561)	379	72	13.17	5.47	1.18e-28	1.61e-26
oxidoreductase activity (GO:0016491)	793	72	27.55	2.61	1.36e-12	9.87e-11
GTP binding (GO:0005525)	355	69	12.33	5.59	5.25e-28	6.78e-26
protein dimerization activity (GO:0046983)	968	69	33.63	2.05	7.26e-08	3.55e-06
enzyme regulator activity (GO:0030234)	1168	68	40.58	1.68	6.2e-05	0.00222
protein domain specific binding (GO:0019904)	790	67	27.45	2.44	1.81e-10	1.09e-08
structural molecule activity (GO:0005198)	573	64	19.91	3.21	5.16e-15	4.45e-13
actin binding (GO:0003779)	437	58	15.18	3.82	1.12e-16	1.13e-14
GTPase activity (GO:0003924)	297	51	10.32	4.94	6.52e-19	7.58e-17
protein homodimerization activity (GO:0042803)	676	51	23.49	2.17	8.89e-07	3.94e-05
amide binding (GO:0033218)	390	50	13.55	3.69	5.16e-14	4.21e-12
transferase activity, transferring phosphorus-containing groups (GO:0016772)	879	50	30.54	1.64	0.00106	0.0258
ATPase activity (GO:0016887)	455	48	15.81	3.04	9.01e-11	5.66e-09
hydrolase activity, acting on ester bonds (GO:0016788)	731	48	25.4	1.89	6.36e-05	0.00226
ubiquitin protein ligase binding (GO:0031625)	307	46	10.67	4.31	3.43e-15	3.13e-13
ubiquitin-like protein ligase binding (GO:0044389)	323	46	11.22	4.1	1.82e-14	1.51e-12
kinase activity (GO:0016301)	737	43	25.61	1.68	0.00158	0.0374
ligase activity (GO:0016874)	160	42	5.56	7.55	1.26e-21	1.54e-19
peptidase activity (GO:0008233)	647	41	22.48	1.82	0.000502	0.0141
peptide binding (GO:0042277)	314	40	10.91	3.67	2.18e-11	1.45e-09
GTPase binding (GO:0051020)	306	38	10.63	3.57	1.35e-10	8.27e-09
actin filament binding (GO:0051015)	212	34	7.37	4.62	2.71e-12	1.85e-10
phosphoric ester hydrolase activity (GO:0042578)	353	34	12.27	2.77	3.69e-07	1.72e-05
mRNA binding (GO:0003729)	298	33	10.35	3.19	2.84e-08	1.44e-06
translation regulator activity (GO:0045182)	126	32	4.38	7.31	1.96e-16	1.94e-14
catalytic activity, acting on RNA (GO:0140098)	332	30	11.54	2.6	5.78e-06	0.000242
translation regulator activity, nucleic acid binding (GO:0090079)	95	29	3.3	8.79	8.64e-17	9.13e-15
oxidoreductase activity, acting on the CH-OH group of donors, NAD or NADP as acceptor (GO:0016616)	138	29	4.79	6.05	3.29e-13	2.59e-11
oxidoreductase activity, acting on CH-OH group of donors (GO:0016614)	147	29	5.11	5.68	1.3e-12	9.6e-11
phosphatase activity (GO:0016791)	268	29	9.31	3.11	3.04e-07	1.44e-05
small GTPase binding (GO:0031267)	270	29	9.38	3.09	3.5e-07	1.65e-05
tubulin binding (GO:0015631)	373	29	12.96	2.24	0.000119	0.00391
protein serine/threonine kinase activity (GO:0004674)	442	29	15.36	1.89	0.00172	0.0404
translation factor activity, RNA binding (GO:0008135)	76	27	2.64	10.22	4.4e-17	4.76e-15
structural constituent of cytoskeleton (GO:0005200)	64	25	2.22	11.24	1.06e-16	1.1e-14
magnesium ion binding (GO:0000287)	198	25	6.88	3.63	1.47e-07	7.13e-06
unfolded protein binding (GO:0051082)	87	23	3.02	7.61	1.68e-12	1.18e-10
ribonucleoprotein complex binding (GO:0043021)	148	23	5.14	4.47	1.57e-08	8.2e-07
GDP binding (GO:0019003)	77	22	2.68	8.22	1.39e-12	9.94e-11
translation initiation factor activity (GO:0003743)	47	21	1.63	12.86	3.61e-15	3.23e-13
NAD binding (GO:0051287)	61	21	2.12	9.91	2.27e-13	1.82e-11
lyase activity (GO:0016829)	189	21	6.57	3.2	8.87e-06	0.000365
carbohydrate binding (GO:0030246)	274	21	9.52	2.21	0.00151	0.0359
heat shock protein binding (GO:0031072)	145	20	5.04	3.97	7.43e-07	3.32e-05
calmodulin binding (GO:0005516)	192	20	6.67	3	3.36e-05	0.00126
ion channel binding (GO:0044325)	143	19	4.97	3.82	2.3e-06	0.0001
phosphoprotein phosphatase activity (GO:0004721)	171	19	5.94	3.2	2.34e-05	0.000916
phosphatase binding (GO:0019902)	225	19	7.82	2.43	0.000853	0.0217
protein C-terminus binding (GO:0008022)	231	19	8.03	2.37	0.00102	0.0253
ligase activity, forming carbon-oxygen bonds (GO:0016875)	41	18	1.42	12.64	4.31e-13	3.28e-11
aminoacyl-tRNA ligase activity (GO:0004812)	41	18	1.42	12.64	4.31e-13	3.23e-11
catalytic activity, acting on a tRNA (GO:0140101)	117	18	4.07	4.43	6.46e-07	2.92e-05
protein folding chaperone (GO:0044183)	34	17	1.18	14.39	3.74e-13	2.89e-11
cysteine-type peptidase activity (GO:0008234)	160	17	5.56	3.06	0.000103	0.00343
protein phosphatase binding (GO:0019903)	178	17	6.18	2.75	0.000328	0.0096
molecular carrier activity (GO:0140104)	62	16	2.15	7.43	5.51e-09	3.02e-07
tRNA binding (GO:0000049)	65	15	2.26	6.64	5.92e-08	2.93e-06
protease binding (GO:0002020)	152	15	5.28	2.84	0.000528	0.0147
isomerase activity (GO:0016853)	152	15	5.28	2.84	0.000528	0.0146
nucleocytoplasmic carrier activity (GO:0140142)	28	14	0.97	14.39	4.55e-11	2.94e-09
transferase activity, transferring alkyl or aryl (other than methyl) groups (GO:0016765)	62	14	2.15	6.5	2.05e-07	9.85e-06
motor activity (GO:0003774)	126	14	4.38	3.2	0.00027	0.00819
hydrolase activity, acting on carbon-nitrogen (but not peptide) bonds (GO:0016810)	128	14	4.45	3.15	0.000312	0.00925
structural constituent of ribosome (GO:0003735)	154	14	5.35	2.62	0.00165	0.0389
ADP binding (GO:0043531)	40	13	1.39	9.35	1.52e-08	8.02e-07
ribosome binding (GO:0043022)	62	13	2.15	6.03	1.16e-06	5.07e-05
double-stranded RNA binding (GO:0003725)	85	13	2.95	4.4	2.42e-05	0.000936
ubiquitinyl hydrolase activity (GO:0101005)	100	13	3.47	3.74	0.000109	0.00362
omega peptidase activity (GO:0008242)	106	13	3.68	3.53	0.000184	0.00587
modified amino acid binding (GO:0072341)	106	13	3.68	3.53	0.000184	0.00583
oxidoreductase activity, acting on the aldehyde or oxo group of donors, NAD or NADP as acceptor (GO:0016620)	48	12	1.67	7.2	6.01e-07	2.74e-05
oxidoreductase activity, acting on the CH-CH group of donors (GO:0016627)	57	12	1.98	6.06	2.87e-06	0.000124
oxidoreductase activity, acting on the aldehyde or oxo group of donors (GO:0016903)	58	12	2.02	5.95	3.36e-06	0.000143
monosaccharide binding (GO:0048029)	85	12	2.95	4.06	9.85e-05	0.00332
exopeptidase activity (GO:0008238)	90	12	3.13	3.84	0.00016	0.00514
thiol-dependent ubiquitin-specific protease activity (GO:0004843)	98	12	3.41	3.52	0.000327	0.00962
chaperone binding (GO:0051087)	102	12	3.54	3.39	0.000455	0.013
nuclear import signal receptor activity (GO:0061608)	18	11	0.63	17.59	1.13e-09	6.51e-08
carbon-oxygen lyase activity (GO:0016835)	66	11	2.29	4.8	5.05e-05	0.00182
cysteine-type endopeptidase activity (GO:0004197)	99	11	3.44	3.2	0.00119	0.0288
signal sequence binding (GO:0005048)	43	10	1.49	6.69	9.06e-06	0.00037
ATPase-coupled cation transmembrane transporter activity (GO:0019829)	48	10	1.67	6	2.08e-05	0.000828
ATPase-coupled ion transmembrane transporter activity (GO:0042625)	49	10	1.7	5.87	2.44e-05	0.000936
hydro-lyase activity (GO:0016836)	56	10	1.95	5.14	6.62e-05	0.00233
protein serine/threonine phosphatase activity (GO:0004722)	67	10	2.33	4.3	0.000247	0.00766
rRNA binding (GO:0019843)	70	10	2.43	4.11	0.000339	0.00979
nuclear localization sequence binding (GO:0008139)	22	9	0.76	11.77	5.37e-07	2.47e-05
RNA helicase activity (GO:0003724)	39	9	1.36	6.64	2.68e-05	0.00102
protein serine/threonine/tyrosine kinase activity (GO:0004712)	40	9	1.39	6.48	3.19e-05	0.00121
myosin binding (GO:0017022)	75	9	2.61	3.45	0.00202	0.0455
glutathione transferase activity (GO:0004364)	32	8	1.11	7.2	4.62e-05	0.00169
disordered domain specific binding (GO:0097718)	34	8	1.18	6.77	6.68e-05	0.00234
translation initiation factor binding (GO:0031369)	36	8	1.25	6.4	9.46e-05	0.00323
ligase activity, forming carbon-sulfur bonds (GO:0016877)	39	8	1.36	5.9	0.000154	0.00496
NADP binding (GO:0050661)	47	8	1.63	4.9	0.00047	0.0133
ligase activity, forming carbon-nitrogen bonds (GO:0016879)	49	8	1.7	4.7	0.000601	0.0163
MAP kinase kinase activity (GO:0004708)	14	7	0.49	14.39	3.61e-06	0.000152
AMP binding (GO:0016208)	18	7	0.63	11.19	1.33e-05	0.000532
structural constituent of muscle (GO:0008307)	20	7	0.69	10.07	2.31e-05	0.00091
tau protein binding (GO:0048156)	22	7	0.76	9.16	3.83e-05	0.00142
ankyrin binding (GO:0030506)	23	7	0.8	8.76	4.85e-05	0.00176
ion transmembrane transporter activity, phosphorylative mechanism (GO:0015662)	25	7	0.87	8.06	7.57e-05	0.00263
lipoprotein particle receptor binding (GO:0070325)	33	7	1.15	6.1	0.000332	0.00965
aminopeptidase activity (GO:0004177)	35	7	1.22	5.76	0.000453	0.013
actinin binding (GO:0042805)	40	7	1.39	5.04	0.000914	0.023
general transcription initiation factor binding (GO:0140296)	47	7	1.63	4.29	0.0021	0.0472
alkali metal ion binding (GO:0031420)	22	6	0.76	7.85	0.000281	0.00849
TBP-class protein binding (GO:0017025)	26	6	0.9	6.64	0.000603	0.0163
mRNA 5'-UTR binding (GO:0048027)	26	6	0.9	6.64	0.000603	0.0162
misfolded protein binding (GO:0051787)	26	6	0.9	6.64	0.000603	0.0161
fatty acid derivative binding (GO:1901567)	26	6	0.9	6.64	0.000603	0.016
hydrolase activity, acting on carbon-nitrogen (but not peptide) bonds, in cyclic amidines (GO:0016814)	28	6	0.97	6.17	0.000846	0.0216
low-density lipoprotein particle receptor binding (GO:0050750)	29	6	1.01	5.95	0.000992	0.0247
ion channel inhibitor activity (GO:0008200)	33	6	1.15	5.23	0.00178	0.0416
GDP-dissociation inhibitor binding (GO:0051021)	8	5	0.28	17.99	4.33e-05	0.0016
acyl-CoA dehydrogenase activity (GO:0003995)	10	5	0.35	14.39	9.56e-05	0.00324
ubiquitin-like modifier activating enzyme activity (GO:0008641)	11	5	0.38	13.08	0.000135	0.00443
potassium ion binding (GO:0030955)	12	5	0.42	11.99	0.000186	0.00585
aminoacyl-tRNA editing activity (GO:0002161)	13	5	0.45	11.07	0.000251	0.00772
vinculin binding (GO:0017166)	13	5	0.45	11.07	0.000251	0.00767
oligopeptide binding (GO:1900750)	16	5	0.56	8.99	0.000548	0.0151
glutathione binding (GO:0043295)	16	5	0.56	8.99	0.000548	0.015
translation elongation factor activity (GO:0003746)	17	5	0.59	8.46	0.00069	0.0182
aldehyde dehydrogenase (NAD+) activity (GO:0004029)	17	5	0.59	8.46	0.00069	0.0181
NADPH binding (GO:0070402)	17	5	0.59	8.46	0.00069	0.018
alditol:NADP+ 1-oxidoreductase activity (GO:0004032)	18	5	0.63	7.99	0.000857	0.0217
aldehyde dehydrogenase [NAD(P)+] activity (GO:0004030)	19	5	0.66	7.57	0.00105	0.0259
proteasome binding (GO:0070628)	19	5	0.66	7.57	0.00105	0.0258
nitric-oxide synthase binding (GO:0050998)	22	5	0.76	6.54	0.00184	0.0428
proton-transporting ATPase activity, rotational mechanism (GO:0046961)	23	5	0.8	6.26	0.00218	0.0485
ATPase activity, coupled to transmembrane movement of ions, rotational mechanism (GO:0044769)	23	5	0.8	6.26	0.00218	0.0482
proteasome-activating ATPase activity (GO:0036402)	4	4	0.14	28.78	7.93e-05	0.00273
Rho GDP-dissociation inhibitor binding (GO:0051022)	5	4	0.17	23.02	0.000139	0.00452
isocitrate dehydrogenase activity (GO:0004448)	6	4	0.21	19.19	0.000225	0.00703
intramolecular oxidoreductase activity, interconverting aldoses and ketoses (GO:0016861)	8	4	0.28	14.39	0.000503	0.0141
acetyl-CoA C-acyltransferase activity (GO:0003988)	9	4	0.31	12.79	0.000708	0.0184
intramolecular transferase activity, phosphotransferases (GO:0016868)	9	4	0.31	12.79	0.000708	0.0183
titin binding (GO:0031432)	9	4	0.31	12.79	0.000708	0.0182
carbohydrate phosphatase activity (GO:0019203)	10	4	0.35	11.51	0.000965	0.0241
glucose binding (GO:0005536)	13	4	0.45	8.86	0.00212	0.0473
phosphopyruvate hydratase activity (GO:0004634)	4	3	0.14	21.59	0.00119	0.0287
biotin binding (GO:0009374)	4	3	0.14	21.59	0.00119	0.0286
fructose-6-phosphate binding (GO:0070095)	5	3	0.17	17.27	0.00186	0.043
creatine kinase activity (GO:0004111)	5	3	0.17	17.27	0.00186	0.0428
pyrimidine ribonucleotide binding (GO:0032557)	5	3	0.17	17.27	0.00186	0.0426
protein prenyltransferase activity (GO:0008318)	5	3	0.17	17.27	0.00186	0.0424
WD40-repeat domain binding (GO:0071987)	5	3	0.17	17.27	0.00186	0.0422
transcription regulator activity (GO:0140110)	1788	23	62.13	0.37	1.19e-08	6.37e-07
DNA binding (GO:0003677)	2314	27	80.4	0.34	2.67e-12	1.86e-10
sequence-specific DNA binding (GO:0043565)	1604	15	55.73	0.27	1.03e-10	6.38e-09
transcription regulatory region sequence-specific DNA binding (GO:0000976)	1455	13	50.56	0.26	4.44e-10	2.58e-08
regulatory region nucleic acid binding (GO:0001067)	1460	13	50.73	0.26	3.11e-10	1.85e-08
double-stranded DNA binding (GO:0003690)	1594	14	55.39	0.25	3.31e-11	2.16e-09
sequence-specific double-stranded DNA binding (GO:1990837)	1508	13	52.4	0.25	8.02e-11	5.11e-09
RNA polymerase II transcription regulatory region sequence-specific DNA binding (GO:0000977)	1362	11	47.32	0.23	3.28e-10	1.93e-08
cis-regulatory region sequence-specific DNA binding (GO:0000987)	1172	9	40.72	0.22	3.53e-09	1.95e-07
RNA polymerase II cis-regulatory region sequence-specific DNA binding (GO:0000978)	1152	8	40.03	0.2	1.44e-09	8.17e-08
Unclassified (UNCLASSIFIED)	1815	11	63.06	0.17	5.53e-16	5.25e-14
DNA-binding transcription activator activity, RNA polymerase II-specific (GO:0001228)	497	2	17.27	0.12	1.23e-05	0.000498
DNA-binding transcription activator activity (GO:0001216)	502	2	17.44	0.11	8.27e-06	0.000343
DNA-binding transcription factor activity, RNA polymerase II-specific (GO:0000981)	1283	4	44.58	0.09	7.94e-15	6.71e-13
DNA-binding transcription repressor activity, RNA polymerase II-specific (GO:0001227)	332	1	11.54	0.09	0.0003	0.009
DNA-binding transcription repressor activity (GO:0001217)	332	1	11.54	0.09	0.0003	0.00895
DNA-binding transcription factor activity (GO:0003700)	1357	4	47.15	0.08	7.56e-16	7.03e-14
molecular transducer activity (GO:0060089)	2337	3	81.2	0.04	4.54e-32	9.6e-30
signaling receptor activity (GO:0038023)	2337	3	81.2	0.04	4.54e-32	9.18e-30
transmembrane signaling receptor activity (GO:0004888)	2141	1	74.39	0.01	4.89e-32	9.46e-30
odorant binding (GO:0005549)	518	0	18	< 0.01	3.62e-08	1.81e-06
olfactory receptor activity (GO:0004984)	1134	0	39.4	< 0.01	1.11e-17	1.26e-15
G protein-coupled receptor activity (GO:0004930)	754	0	26.2	< 0.01	7.87e-12	5.3e-10

## Sheet: Biological functions
Significantly enriched biological processes determined from PANTHER Overrepresentation Test from the 798 proteins identified in SkM-ELV
red: lipid metabolism, blue: glucose metabolism; violet: glycogen metabolism
Analysis Type:	PANTHER Overrepresentation Test (Released 20210224)
Annotation Version and Release Date:	GO Ontology database DOI: 10.5281/zenodo.4495804 Released 2021-02-01
Analyzed List:	upload_1 (Mus musculus)
Reference List:	Mus musculus (all genes in database)
Test Type:	FISHER
Correction:	FDR
GO biological process complete	Mus musculus - REFLIST (21988)	upload_1 (764)	upload_1 (expected)	upload_1 (fold Enrichment)	upload_1 (raw P-value)	upload_1 (FDR)
metabolic process (GO:0008152)	7434	485	258.3	1.88	2.33e-60	1.22e-56
developmental process (GO:0032502)	5554	250	192.98	1.3	5.96e-06	0.000248
regulation of nitrogen compound metabolic process (GO:0051171)	5358	245	186.17	1.32	2.46e-06	0.000114
localization (GO:0051179)	4943	242	171.75	1.41	1.01e-08	6.71e-07
anatomical structure development (GO:0048856)	5166	232	179.5	1.29	2.14e-05	0.000748
cellular protein metabolic process (GO:0044267)	2857	230	99.27	2.32	1.1e-33	1.16e-30
regulation of biological quality (GO:0065008)	3935	227	136.73	1.66	6.83e-15	1.21e-12
cellular nitrogen compound metabolic process (GO:0034641)	2794	225	97.08	2.32	8.05e-33	7.04e-30
multicellular organism development (GO:0007275)	4788	220	166.36	1.32	8.45e-06	0.000337
establishment of localization (GO:0051234)	3716	201	129.12	1.56	1.33e-10	1.12e-08
transport (GO:0006810)	3555	200	123.52	1.62	5.37e-12	6.09e-10
organelle organization (GO:0006996)	3178	198	110.42	1.79	4.68e-16	1.08e-13
system development (GO:0048731)	4176	193	145.1	1.33	3.06e-05	0.00102
regulation of localization (GO:0032879)	2837	189	98.58	1.92	5.41e-18	1.58e-15
biosynthetic process (GO:0009058)	2128	182	73.94	2.46	1.02e-28	7.01e-26
positive regulation of metabolic process (GO:0009893)	3597	181	124.98	1.45	3.14e-07	1.7e-05
organic substance biosynthetic process (GO:1901576)	2062	180	71.65	2.51	1.6e-29	1.2e-26
regulation of cellular component organization (GO:0051128)	2455	174	85.3	2.04	4.8e-19	1.57e-16
regulation of biosynthetic process (GO:0009889)	3911	173	135.89	1.27	0.000781	0.0171
regulation of response to stimulus (GO:0048583)	3899	172	135.48	1.27	0.00107	0.0221
small molecule metabolic process (GO:0044281)	1418	170	49.27	3.45	1.68e-43	3.31e-40
cellular biosynthetic process (GO:0044249)	1985	170	68.97	2.46	7.2e-27	3.66e-24
response to stress (GO:0006950)	3227	170	112.13	1.52	4.97e-08	3e-06
organic cyclic compound metabolic process (GO:1901360)	2589	169	89.96	1.88	3.05e-15	5.71e-13
catabolic process (GO:0009056)	1757	167	61.05	2.74	3.35e-31	2.78e-28
regulation of protein metabolic process (GO:0051246)	2483	167	86.27	1.94	3.48e-16	8.43e-14
cellular aromatic compound metabolic process (GO:0006725)	2371	166	82.38	2.01	1.11e-17	3.03e-15
positive regulation of macromolecule metabolic process (GO:0010604)	3290	162	114.32	1.42	5.93e-06	0.000248
cellular localization (GO:0051641)	2192	160	76.16	2.1	1.28e-18	3.87e-16
regulation of molecular function (GO:0065009)	2577	160	89.54	1.79	1.29e-12	1.54e-10
cellular component biogenesis (GO:0044085)	2256	158	78.39	2.02	8.55e-17	2.17e-14
heterocycle metabolic process (GO:0046483)	2289	157	79.53	1.97	6.36e-16	1.35e-13
response to organic substance (GO:0010033)	2529	157	87.87	1.79	2.02e-12	2.37e-10
positive regulation of cellular metabolic process (GO:0031325)	3114	156	108.2	1.44	3.61e-06	0.000159
nucleobase-containing compound metabolic process (GO:0006139)	2169	154	75.36	2.04	1.08e-16	2.7e-14
regulation of cellular protein metabolic process (GO:0032268)	2310	154	80.26	1.92	1.46e-14	2.38e-12
macromolecule localization (GO:0033036)	2312	154	80.33	1.92	1.52e-14	2.44e-12
organic substance catabolic process (GO:1901575)	1456	153	50.59	3.02	7.76e-33	7.19e-30
regulation of signaling (GO:0023051)	3226	152	112.09	1.36	0.000123	0.00339
phosphorus metabolic process (GO:0006793)	1655	151	57.51	2.63	3.37e-26	1.56e-23
phosphate-containing compound metabolic process (GO:0006796)	1633	150	56.74	2.64	2.08e-26	9.93e-24
negative regulation of metabolic process (GO:0009892)	2926	150	101.67	1.48	1.95e-06	9.23e-05
regulation of cell communication (GO:0010646)	3214	150	111.67	1.34	0.000224	0.0058
cellular response to chemical stimulus (GO:0070887)	2384	148	82.84	1.79	1.05e-11	1.11e-09
macromolecule modification (GO:0043412)	2428	147	84.36	1.74	7.51e-11	6.76e-09
positive regulation of nitrogen compound metabolic process (GO:0051173)	2899	146	100.73	1.45	6.67e-06	0.000273
cellular component assembly (GO:0022607)	2029	145	70.5	2.06	5.51e-16	1.24e-13
ion transport (GO:0006811)	2504	145	87	1.67	1.86e-09	1.36e-07
protein localization (GO:0008104)	1957	142	68	2.09	3.22e-16	7.92e-14
protein modification process (GO:0036211)	2254	141	78.32	1.8	2.53e-11	2.43e-09
cellular protein modification process (GO:0006464)	2254	141	78.32	1.8	2.53e-11	2.45e-09
regulation of transport (GO:0051049)	1863	140	64.73	2.16	3.57e-17	9.38e-15
cell communication (GO:0007154)	5233	139	181.83	0.76	0.000267	0.00673
regulation of multicellular organismal process (GO:0051239)	2787	138	96.84	1.43	2.79e-05	0.00095
cellular catabolic process (GO:0044248)	1514	135	52.61	2.57	2.16e-22	8.48e-20
negative regulation of macromolecule metabolic process (GO:0010605)	2670	132	92.77	1.42	5.2e-05	0.0016
regulation of signal transduction (GO:0009966)	2805	131	97.46	1.34	0.000645	0.0146
negative regulation of cellular metabolic process (GO:0031324)	2485	128	86.34	1.48	1.05e-05	0.000412
establishment of localization in cell (GO:0051649)	1528	127	53.09	2.39	9.89e-19	3.11e-16
signaling (GO:0023052)	5126	126	178.11	0.71	6.48e-06	0.000266
cellular nitrogen compound biosynthetic process (GO:0044271)	1113	125	38.67	3.23	4.72e-29	3.38e-26
anion transport (GO:0006820)	1951	125	67.79	1.84	1e-10	8.68e-09
organic acid metabolic process (GO:0006082)	806	123	28.01	4.39	3.14e-40	4.49e-37
cellular protein localization (GO:0034613)	1449	123	50.35	2.44	9.62e-19	3.09e-16
cellular macromolecule localization (GO:0070727)	1457	123	50.63	2.43	1.19e-18	3.66e-16
organic substance transport (GO:0071702)	1851	122	64.32	1.9	3.42e-11	3.24e-09
regulation of catalytic activity (GO:0050790)	1887	122	65.57	1.86	1.22e-10	1.04e-08
oxoacid metabolic process (GO:0043436)	769	121	26.72	4.53	9.56e-41	1.51e-37
carboxylic acid metabolic process (GO:0019752)	752	120	26.13	4.59	6.06e-41	1.06e-37
organonitrogen compound biosynthetic process (GO:1901566)	1076	119	37.39	3.18	4.31e-27	2.34e-24
negative regulation of nitrogen compound metabolic process (GO:0051172)	2286	117	79.43	1.47	3.41e-05	0.00112
intracellular transport (GO:0046907)	1171	116	40.69	2.85	1e-22	4.16e-20
nitrogen compound transport (GO:0071705)	1520	115	52.81	2.18	3.7e-14	5.35e-12
cellular response to organic substance (GO:0071310)	1816	114	63.1	1.81	2.78e-09	1.97e-07
signal transduction (GO:0007165)	4816	114	167.34	0.68	2.05e-06	9.64e-05
establishment of protein localization (GO:0045184)	1297	112	45.07	2.49	9.7e-18	2.68e-15
regulation of ion transport (GO:0043269)	1370	112	47.6	2.35	4.43e-16	1.04e-13
regulation of cell death (GO:0010941)	1667	112	57.92	1.93	1.01e-10	8.66e-09
gene expression (GO:0010467)	2007	112	69.74	1.61	1.28e-06	6.31e-05
protein transport (GO:0015031)	1205	110	41.87	2.63	4.6e-19	1.54e-16
peptide transport (GO:0015833)	1237	110	42.98	2.56	2.81e-18	8.35e-16
amide transport (GO:0042886)	1262	110	43.85	2.51	1.16e-17	3.1e-15
cellular amide metabolic process (GO:0043603)	665	102	23.11	4.41	2.01e-33	1.97e-30
positive regulation of molecular function (GO:0044093)	1490	101	51.77	1.95	5.05e-10	3.95e-08
cellular macromolecule biosynthetic process (GO:0034645)	1153	100	40.06	2.5	6.06e-16	1.31e-13
macromolecule biosynthetic process (GO:0009059)	1165	100	40.48	2.47	1.03e-15	2.16e-13
regulation of organelle organization (GO:0033043)	1182	100	41.07	2.43	2.8e-15	5.31e-13
positive regulation of biosynthetic process (GO:0009891)	1877	99	65.22	1.52	6.16e-05	0.00186
regulation of programmed cell death (GO:0043067)	1504	98	52.26	1.88	6.16e-09	4.16e-07
cytoskeleton organization (GO:0007010)	1109	97	38.53	2.52	1.35e-15	2.75e-13
positive regulation of cellular component organization (GO:0051130)	1203	97	41.8	2.32	1.3e-13	1.79e-11
positive regulation of cellular biosynthetic process (GO:0031328)	1833	96	63.69	1.51	9.13e-05	0.00265
cellular response to stress (GO:0033554)	1454	95	50.52	1.88	1.22e-08	7.89e-07
regulation of apoptotic process (GO:0042981)	1468	95	51.01	1.86	1.53e-08	9.73e-07
protein-containing complex subunit organization (GO:0043933)	1145	94	39.78	2.36	1.18e-13	1.65e-11
regulation of protein modification process (GO:0031399)	1556	94	54.07	1.74	3.9e-07	2.08e-05
organonitrogen compound catabolic process (GO:1901565)	933	92	32.42	2.84	5.85e-18	1.68e-15
regulation of phosphate metabolic process (GO:0019220)	1502	92	52.19	1.76	3.47e-07	1.86e-05
regulation of phosphorus metabolic process (GO:0051174)	1503	92	52.22	1.76	3.51e-07	1.88e-05
regulation of intracellular signal transduction (GO:1902531)	1577	92	54.79	1.68	2.65e-06	0.000121
cell development (GO:0048468)	1810	92	62.89	1.46	0.000402	0.00968
response to oxygen-containing compound (GO:1901700)	1317	90	45.76	1.97	3.82e-09	2.65e-07
positive regulation of protein metabolic process (GO:0051247)	1476	90	51.29	1.75	6.01e-07	3.12e-05
organophosphate metabolic process (GO:0019637)	741	89	25.75	3.46	1.85e-22	7.48e-20
proteolysis (GO:0006508)	1110	89	38.57	2.31	2.34e-12	2.73e-10
vesicle-mediated transport (GO:0016192)	1305	89	45.34	1.96	5.25e-09	3.59e-07
positive regulation of macromolecule biosynthetic process (GO:0010557)	1727	89	60.01	1.48	0.000303	0.00753
regulation of cellular localization (GO:0060341)	856	87	29.74	2.93	9.43e-18	2.65e-15
regulation of protein localization (GO:0032880)	920	87	31.97	2.72	5.13e-16	1.17e-13
homeostatic process (GO:0042592)	1695	87	58.89	1.48	0.00045	0.0107
peptide metabolic process (GO:0006518)	446	86	15.5	5.55	1.49e-34	1.8e-31
intracellular protein transport (GO:0006886)	751	85	26.09	3.26	5.55e-20	1.9e-17
protein-containing complex assembly (GO:0065003)	1010	85	35.09	2.42	7.29e-13	9.04e-11
positive regulation of transport (GO:0051050)	1015	85	35.27	2.41	8.24e-13	1.01e-10
positive regulation of cellular protein metabolic process (GO:0032270)	1394	84	48.44	1.73	2.11e-06	9.9e-05
macromolecule catabolic process (GO:0009057)	864	82	30.02	2.73	3.2e-15	5.93e-13
negative regulation of protein metabolic process (GO:0051248)	1007	81	34.99	2.31	1.81e-11	1.84e-09
regulation of anion transport (GO:0044070)	902	80	31.34	2.55	2.49e-13	3.23e-11
regulation of cellular component biogenesis (GO:0044087)	974	80	33.84	2.36	8.65e-12	9.4e-10
response to endogenous stimulus (GO:0009719)	1091	80	37.91	2.11	1.69e-09	1.24e-07
regulation of phosphorylation (GO:0042325)	1329	79	46.18	1.71	7.89e-06	0.000318
negative regulation of response to stimulus (GO:0048585)	1597	79	55.49	1.42	0.00236	0.0424
carbohydrate derivative metabolic process (GO:1901135)	811	78	28.18	2.77	8.4e-15	1.45e-12
negative regulation of cellular protein metabolic process (GO:0032269)	944	78	32.8	2.38	1.38e-11	1.43e-09
movement of cell or subcellular component (GO:0006928)	1454	76	50.52	1.5	0.000682	0.0154
nucleobase-containing small molecule metabolic process (GO:0055086)	424	75	14.73	5.09	4.4e-28	2.89e-25
amide biosynthetic process (GO:0043604)	423	73	14.7	4.97	9.05e-27	4.45e-24
negative regulation of cell death (GO:0060548)	1061	72	36.87	1.95	2.63e-07	1.43e-05
positive regulation of catalytic activity (GO:0043085)	1106	72	38.43	1.87	1.08e-06	5.33e-05
regulation of response to stress (GO:0080134)	1242	72	43.15	1.67	5.01e-05	0.00156
generation of precursor metabolites and energy (GO:0006091)	285	71	9.9	7.17	1.27e-34	1.66e-31
monocarboxylic acid metabolic process (GO:0032787)	485	71	16.85	4.21	2.4e-22	9.22e-20
response to nitrogen compound (GO:1901698)	867	71	30.12	2.36	1.87e-10	1.52e-08
regulation of catabolic process (GO:0009894)	868	71	30.16	2.35	1.92e-10	1.56e-08
phosphorylation (GO:0016310)	914	71	31.76	2.24	1.83e-09	1.34e-07
nucleoside phosphate metabolic process (GO:0006753)	373	70	12.96	5.4	1.34e-27	7.8e-25
protein catabolic process (GO:0030163)	648	70	22.52	3.11	1.18e-15	2.45e-13
negative regulation of cell communication (GO:0010648)	1328	70	46.14	1.52	0.000925	0.0196
negative regulation of signaling (GO:0023057)	1332	70	46.28	1.51	0.000943	0.0199
nucleotide metabolic process (GO:0009117)	364	69	12.65	5.46	1.92e-27	1.08e-24
cell cycle (GO:0007049)	1219	69	42.36	1.63	0.000122	0.00336
regulation of cellular component movement (GO:0051270)	1076	68	37.39	1.82	4.58e-06	0.000195
cellular macromolecule catabolic process (GO:0044265)	770	67	26.75	2.5	5.22e-11	4.75e-09
cellular response to oxygen-containing compound (GO:1901701)	920	67	31.97	2.1	5.68e-08	3.36e-06
peptide biosynthetic process (GO:0043043)	325	66	11.29	5.84	9.04e-28	5.69e-25
carbohydrate metabolic process (GO:0005975)	397	66	13.79	4.78	1.74e-23	7.6e-21
regulation of establishment of protein localization (GO:0070201)	587	66	20.4	3.24	1.41e-15	2.81e-13
positive regulation of ion transport (GO:0043270)	721	66	25.05	2.63	9.76e-12	1.04e-09
negative regulation of molecular function (GO:0044092)	1044	66	36.28	1.82	7.16e-06	0.00029
regulation of transferase activity (GO:0051338)	880	65	30.58	2.13	4.99e-08	3e-06
translation (GO:0006412)	304	64	10.56	6.06	1.03e-27	6.26e-25
response to organonitrogen compound (GO:0010243)	757	64	26.3	2.43	5.58e-10	4.33e-08
regulation of locomotion (GO:0040012)	1038	64	36.07	1.77	2.21e-05	0.000771
regulation of protein phosphorylation (GO:0001932)	1171	64	40.69	1.57	0.000601	0.0138
purine-containing compound metabolic process (GO:0072521)	304	63	10.56	5.96	5.76e-27	3.02e-24
actin filament-based process (GO:0030029)	581	63	20.19	3.12	2.93e-14	4.32e-12
negative regulation of signal transduction (GO:0009968)	1207	63	41.94	1.5	0.0022	0.0397
regulation of cellular protein localization (GO:1903827)	559	62	19.42	3.19	1.88e-14	2.93e-12
cellular response to endogenous stimulus (GO:0071495)	885	62	30.75	2.02	6.97e-07	3.56e-05
response to abiotic stimulus (GO:0009628)	938	62	32.59	1.9	3.58e-06	0.000158
negative regulation of programmed cell death (GO:0043069)	942	62	32.73	1.89	3.85e-06	0.000168
lipid metabolic process (GO:0006629)	1113	62	38.67	1.6	0.000443	0.0105
positive regulation of gene expression (GO:0010628)	1151	62	39.99	1.55	0.000997	0.0208
regulation of cell motility (GO:2000145)	990	61	34.4	1.77	3.24e-05	0.00108
regulation of hydrolase activity (GO:0051336)	1020	61	35.44	1.72	8.56e-05	0.0025
organic cyclic compound biosynthetic process (GO:1901362)	811	60	28.18	2.13	1.41e-07	7.89e-06
anatomical structure formation involved in morphogenesis (GO:0048646)	947	60	32.9	1.82	2.11e-05	0.000738
cellular protein catabolic process (GO:0044257)	595	59	20.67	2.85	6.06e-12	6.81e-10
regulation of cellular catabolic process (GO:0031329)	718	59	24.95	2.36	5.77e-09	3.93e-07
negative regulation of apoptotic process (GO:0043066)	921	59	32	1.84	1.64e-05	0.000593
chemical homeostasis (GO:0048878)	1133	59	39.37	1.5	0.00285	0.0492
actin cytoskeleton organization (GO:0030036)	523	58	18.17	3.19	1.37e-13	1.86e-11
proteolysis involved in cellular protein catabolic process (GO:0051603)	570	58	19.81	2.93	3.55e-12	4.08e-10
regulation of peptide transport (GO:0090087)	598	58	20.78	2.79	2.07e-11	2.07e-09
regulation of cell cycle (GO:0051726)	969	58	33.67	1.72	0.000121	0.00334
regulation of protein transport (GO:0051223)	557	57	19.35	2.95	4.47e-12	5.1e-10
organelle assembly (GO:0070925)	681	57	23.66	2.41	7.8e-09	5.25e-07
heterocycle biosynthetic process (GO:0018130)	683	57	23.73	2.4	8.13e-09	5.42e-07
aromatic compound biosynthetic process (GO:0019438)	700	57	24.32	2.34	1.39e-08	8.9e-07
regulation of proteolysis (GO:0030162)	720	57	25.02	2.28	3.82e-08	2.35e-06
purine nucleotide metabolic process (GO:0006163)	283	56	9.83	5.7	3.14e-23	1.34e-20
small molecule biosynthetic process (GO:0044283)	463	56	16.09	3.48	1.4e-14	2.3e-12
protein localization to organelle (GO:0033365)	659	56	22.9	2.45	4.63e-09	3.18e-07
cellular protein-containing complex assembly (GO:0034622)	669	56	23.25	2.41	1.11e-08	7.32e-07
regulation of cell migration (GO:0030334)	940	56	32.66	1.71	0.000198	0.00521
muscle structure development (GO:0061061)	491	55	17.06	3.22	4.18e-13	5.3e-11
nucleobase-containing compound biosynthetic process (GO:0034654)	618	55	21.47	2.56	1.35e-09	1.01e-07
response to organic cyclic compound (GO:0014070)	630	55	21.89	2.51	3.63e-09	2.53e-07
cellular homeostasis (GO:0019725)	864	55	30.02	1.83	3.36e-05	0.0011
positive regulation of phosphorus metabolic process (GO:0010562)	963	55	33.46	1.64	0.000492	0.0116
positive regulation of phosphate metabolic process (GO:0045937)	963	55	33.46	1.64	0.000492	0.0116
ribonucleotide metabolic process (GO:0009259)	286	54	9.94	5.43	1.3e-21	4.77e-19
ribose phosphate metabolic process (GO:0019693)	297	54	10.32	5.23	5.95e-21	2.08e-18
regulation of protein-containing complex assembly (GO:0043254)	441	54	15.32	3.52	2.68e-14	4.03e-12
positive regulation of anion transport (GO:1903793)	517	54	17.96	3.01	8.2e-12	8.96e-10
purine ribonucleotide metabolic process (GO:0009150)	267	53	9.28	5.71	4.27e-22	1.6e-19
supramolecular fiber organization (GO:0097435)	499	53	17.34	3.06	7.24e-12	8.03e-10
positive regulation of organelle organization (GO:0010638)	581	53	20.19	2.63	1.46e-09	1.08e-07
cellular lipid metabolic process (GO:0044255)	852	53	29.6	1.79	9.59e-05	0.00276
modification-dependent protein catabolic process (GO:0019941)	501	52	17.41	2.99	2.5e-11	2.43e-09
modification-dependent macromolecule catabolic process (GO:0043632)	511	52	17.76	2.93	4.84e-11	4.43e-09
regulation of cytoskeleton organization (GO:0051493)	529	52	18.38	2.83	1.52e-10	1.25e-08
microtubule-based process (GO:0007017)	767	52	26.65	1.95	1.1e-05	0.000427
negative regulation of gene expression (GO:0010629)	913	52	31.72	1.64	0.000924	0.0196
circulatory system development (GO:0072359)	923	52	32.07	1.62	0.00101	0.0209
ubiquitin-dependent protein catabolic process (GO:0006511)	490	51	17.03	3	3.57e-11	3.37e-09
regulation of plasma membrane bounded cell projection organization (GO:0120035)	730	51	25.36	2.01	6.43e-06	0.000266
regulation of cell projection organization (GO:0031344)	746	51	25.92	1.97	1.25e-05	0.000478
negative regulation of cellular component organization (GO:0051129)	744	50	25.85	1.93	2.06e-05	0.000724
response to hormone (GO:0009725)	570	49	19.81	2.47	4e-08	2.45e-06
regulation of vesicle-mediated transport (GO:0060627)	595	49	20.67	2.37	1.56e-07	8.63e-06
regulation of kinase activity (GO:0043549)	769	49	26.72	1.83	9.77e-05	0.00279
membrane organization (GO:0061024)	809	49	28.11	1.74	0.000312	0.00769
positive regulation of establishment of protein localization (GO:1904951)	325	48	11.29	4.25	1.39e-15	2.81e-13
negative regulation of protein modification process (GO:0031400)	521	47	18.1	2.6	1.73e-08	1.09e-06
regulation of ion transmembrane transport (GO:0034765)	587	47	20.4	2.3	4.61e-07	2.44e-05
regulation of transmembrane transport (GO:0034762)	591	47	20.54	2.29	5.26e-07	2.75e-05
protein modification by small protein conjugation or removal (GO:0070647)	646	47	22.45	2.09	5.11e-06	0.000217
negative regulation of catalytic activity (GO:0043086)	701	47	24.36	1.93	4.48e-05	0.00141
regulation of secretion (GO:0051046)	736	47	25.57	1.84	0.000157	0.0042
response to cytokine (GO:0034097)	757	46	26.3	1.75	0.000435	0.0104
positive regulation of cellular component biogenesis (GO:0044089)	529	45	18.38	2.45	1.92e-07	1.06e-05
positive regulation of cellular component movement (GO:0051272)	604	45	20.99	2.14	6.45e-06	0.000266
regulation of system process (GO:0044057)	610	45	21.2	2.12	7.14e-06	0.00029
positive regulation of cell death (GO:0010942)	672	45	23.35	1.93	7.72e-05	0.00228
energy derivation by oxidation of organic compounds (GO:0015980)	187	44	6.5	6.77	5.31e-21	1.9e-18
regulation of protein catabolic process (GO:0042176)	390	44	13.55	3.25	8e-11	7.11e-09
regulation of cellular amide metabolic process (GO:0034248)	391	44	13.59	3.24	8.62e-11	7.58e-09
positive regulation of locomotion (GO:0040017)	602	44	20.92	2.1	1.07e-05	0.000416
regulation of secretion by cell (GO:1903530)	659	44	22.9	1.92	0.000104	0.00295
regulation of intracellular transport (GO:0032386)	325	43	11.29	3.81	1.23e-12	1.48e-10
positive regulation of cell motility (GO:2000147)	587	43	20.4	2.11	1.39e-05	0.000515
regulation of cellular response to stress (GO:0080135)	639	43	22.2	1.94	8.28e-05	0.00243
cellular response to cytokine stimulus (GO:0071345)	658	43	22.86	1.88	0.000161	0.00429
cellular chemical homeostasis (GO:0055082)	741	43	25.75	1.67	0.00165	0.031
posttranscriptional regulation of gene expression (GO:0010608)	436	42	15.15	2.77	1.57e-08	9.94e-07
organelle localization (GO:0051640)	495	42	17.2	2.44	5.67e-07	2.95e-05
positive regulation of programmed cell death (GO:0043068)	602	42	20.92	2.01	4.92e-05	0.00154
muscle cell differentiation (GO:0042692)	275	41	9.56	4.29	1.3e-13	1.81e-11
organophosphate biosynthetic process (GO:0090407)	370	41	12.86	3.19	5.81e-10	4.49e-08
positive regulation of apoptotic process (GO:0043065)	586	41	20.36	2.01	6.3e-05	0.00189
cellular component morphogenesis (GO:0032989)	610	41	21.2	1.93	0.00014	0.00378
positive regulation of protein transport (GO:0051222)	309	40	10.74	3.73	1.4e-11	1.44e-09
negative regulation of transport (GO:0051051)	492	40	17.1	2.34	2.2e-06	0.000102
negative regulation of phosphorus metabolic process (GO:0010563)	499	40	17.34	2.31	4.39e-06	0.000189
negative regulation of phosphate metabolic process (GO:0045936)	499	40	17.34	2.31	4.39e-06	0.000189
regulation of protein kinase activity (GO:0045859)	670	40	23.28	1.72	0.0014	0.027
cellular amino acid metabolic process (GO:0006520)	232	39	8.06	4.84	1.73e-14	2.72e-12
regulation of translation (GO:0006417)	332	39	11.54	3.38	3.36e-10	2.7e-08
response to inorganic substance (GO:0010035)	432	39	15.01	2.6	3.29e-07	1.78e-05
negative regulation of intracellular signal transduction (GO:1902532)	505	39	17.55	2.22	9.61e-06	0.000379
cellular response to nitrogen compound (GO:1901699)	516	39	17.93	2.18	1.99e-05	0.000703
positive regulation of cell migration (GO:0030335)	564	39	19.6	1.99	0.000122	0.00337
regulation of anatomical structure size (GO:0090066)	570	39	19.81	1.97	0.000134	0.00365
positive regulation of transferase activity (GO:0051347)	587	39	20.4	1.91	0.000261	0.00659
small molecule catabolic process (GO:0044282)	292	38	10.15	3.75	3.96e-11	3.71e-09
fatty acid metabolic process (GO:0006631)	336	38	11.67	3.25	1.49e-09	1.1e-07
regulation of supramolecular fiber organization (GO:1902903)	380	38	13.2	2.88	3.11e-08	1.93e-06
ATP metabolic process (GO:0046034)	171	37	5.94	6.23	7.72e-17	1.99e-14
striated muscle cell differentiation (GO:0051146)	222	37	7.71	4.8	1.03e-13	1.47e-11
sulfur compound metabolic process (GO:0006790)	285	37	9.9	3.74	7.63e-11	6.83e-09
regulation of protein stability (GO:0031647)	292	37	10.15	3.65	1.42e-10	1.18e-08
regulation of actin filament-based process (GO:0032970)	411	37	14.28	2.59	7.19e-07	3.65e-05
positive regulation of hydrolase activity (GO:0051345)	537	37	18.66	1.98	0.00022	0.00571
regulation of neuron projection development (GO:0010975)	546	37	18.97	1.95	0.000248	0.00632
positive regulation of cellular protein localization (GO:1903829)	272	36	9.45	3.81	8.51e-11	7.53e-09
endomembrane system organization (GO:0010256)	400	36	13.9	2.59	1.05e-06	5.19e-05
cellular response to organonitrogen compound (GO:0071417)	444	36	15.43	2.33	7.95e-06	0.000318
microtubule cytoskeleton organization (GO:0000226)	513	36	17.82	2.02	0.000156	0.00419
mitotic cell cycle (GO:0000278)	539	36	18.73	1.92	0.000367	0.00887
positive regulation of protein-containing complex assembly (GO:0031334)	226	35	7.85	4.46	3.13e-12	3.63e-10
negative regulation of phosphorylation (GO:0042326)	403	35	14	2.5	2.53e-06	0.000116
positive regulation of catabolic process (GO:0009896)	456	35	15.84	2.21	3.4e-05	0.00112
nucleotide biosynthetic process (GO:0009165)	169	34	5.87	5.79	9.03e-15	1.55e-12
nucleoside phosphate biosynthetic process (GO:1901293)	175	34	6.08	5.59	2.2e-14	3.39e-12
cellular response to organic cyclic compound (GO:0071407)	377	34	13.1	2.6	2.16e-06	0.000101
muscle cell development (GO:0055001)	165	33	5.73	5.76	2.6e-14	3.93e-12
regulation of muscle system process (GO:0090257)	244	33	8.48	3.89	3.17e-10	2.56e-08
regulation of cellular protein catabolic process (GO:1903362)	247	33	8.58	3.85	4.2e-10	3.36e-08
establishment of protein localization to organelle (GO:0072594)	310	33	10.77	3.06	6.67e-08	3.89e-06
striated muscle tissue development (GO:0014706)	321	33	11.15	2.96	1.4e-07	7.92e-06
muscle tissue development (GO:0060537)	340	33	11.81	2.79	4.67e-07	2.47e-05
regulation of cellular component size (GO:0032535)	414	33	14.38	2.29	2.58e-05	0.00089
positive regulation of cell projection organization (GO:0031346)	433	33	15.05	2.19	6.7e-05	0.002
carbohydrate derivative biosynthetic process (GO:1901137)	453	33	15.74	2.1	0.000166	0.00441
cell division (GO:0051301)	487	33	16.92	1.95	0.000484	0.0114
nuclear transport (GO:0051169)	206	32	7.16	4.47	2.5e-11	2.45e-09
nucleocytoplasmic transport (GO:0006913)	206	32	7.16	4.47	2.5e-11	2.46e-09
biological process involved in symbiotic interaction (GO:0044403)	242	32	8.41	3.81	9.74e-10	7.45e-08
cellular response to hormone stimulus (GO:0032870)	368	32	12.79	2.5	6.97e-06	0.000284
ribonucleoprotein complex biogenesis (GO:0022613)	398	32	13.83	2.31	3.13e-05	0.00104
cellular carbohydrate metabolic process (GO:0044262)	149	31	5.18	5.99	6.32e-14	9.04e-12
protein folding (GO:0006457)	154	31	5.35	5.79	1.36e-13	1.87e-11
proteasomal protein catabolic process (GO:0010498)	322	31	11.19	2.77	1.21e-06	5.99e-05
regulation of actin cytoskeleton organization (GO:0032956)	364	31	12.65	2.45	1.33e-05	0.000503
regulation of cation transmembrane transport (GO:1904062)	370	31	12.86	2.41	1.73e-05	0.000623
ncRNA metabolic process (GO:0034660)	424	31	14.73	2.1	0.000193	0.00509
muscle system process (GO:0003012)	244	30	8.48	3.54	1.47e-08	9.39e-07
actin filament organization (GO:0007015)	259	30	9	3.33	4.93e-08	2.99e-06
positive regulation of proteolysis (GO:0045862)	345	30	11.99	2.5	1.4e-05	0.000516
regulation of small molecule metabolic process (GO:0062012)	349	30	12.13	2.47	1.63e-05	0.000591
response to oxidative stress (GO:0006979)	349	30	12.13	2.47	1.63e-05	0.000593
regulation of DNA metabolic process (GO:0051052)	371	30	12.89	2.33	5.61e-05	0.00171
regulation of neuron death (GO:1901214)	378	30	13.13	2.28	6.83e-05	0.00203
regulation of protein serine/threonine kinase activity (GO:0071900)	425	30	14.77	2.03	0.000504	0.0118
cellular modified amino acid metabolic process (GO:0006575)	163	29	5.66	5.12	1.21e-11	1.27e-09
protein stabilization (GO:0050821)	181	29	6.29	4.61	1.12e-10	9.55e-09
positive regulation of intracellular transport (GO:0032388)	181	29	6.29	4.61	1.12e-10	9.6e-09
regulation of proteolysis involved in cellular protein catabolic process (GO:1903050)	214	29	7.44	3.9	3.61e-09	2.53e-07
carboxylic acid biosynthetic process (GO:0046394)	228	29	7.92	3.66	1.3e-08	8.38e-07
organic acid biosynthetic process (GO:0016053)	234	29	8.13	3.57	2.18e-08	1.36e-06
regulation of microtubule-based process (GO:0032886)	255	29	8.86	3.27	1.17e-07	6.7e-06
proteasome-mediated ubiquitin-dependent protein catabolic process (GO:0043161)	296	29	10.28	2.82	1.94e-06	9.19e-05
response to peptide (GO:1901652)	342	29	11.88	2.44	2.75e-05	0.000941
establishment of organelle localization (GO:0051656)	346	29	12.02	2.41	3.26e-05	0.00108
negative regulation of ion transport (GO:0043271)	359	29	12.47	2.32	7.87e-05	0.00232
response to extracellular stimulus (GO:0009991)	369	29	12.82	2.26	0.000104	0.00295
positive regulation of cellular catabolic process (GO:0031331)	388	29	13.48	2.15	0.000265	0.0067
regulation of binding (GO:0051098)	393	29	13.66	2.12	0.000299	0.00744
positive regulation of secretion (GO:0051047)	397	29	13.79	2.1	0.000332	0.00812
response to growth factor (GO:0070848)	410	29	14.25	2.04	0.000655	0.0148
blood circulation (GO:0008015)	412	29	14.32	2.03	0.000679	0.0153
circulatory system process (GO:0003013)	443	29	15.39	1.88	0.00175	0.0328
purine-containing compound biosynthetic process (GO:0072522)	131	28	4.55	6.15	5.88e-13	7.35e-11
regulation of intracellular protein transport (GO:0033157)	219	28	7.61	3.68	2.09e-08	1.31e-06
response to nutrient levels (GO:0031667)	337	28	11.71	2.39	5.08e-05	0.00158
positive regulation of secretion by cell (GO:1903532)	345	28	11.99	2.34	0.000106	0.00301
negative regulation of protein phosphorylation (GO:0001933)	350	28	12.16	2.3	0.000119	0.0033
cellular response to growth factor stimulus (GO:0071363)	396	28	13.76	2.03	0.000875	0.0186
carbohydrate catabolic process (GO:0016052)	85	27	2.95	9.14	4.41e-16	1.05e-13
monosaccharide metabolic process (GO:0005996)	143	27	4.97	5.43	1.88e-11	1.88e-09
protein localization to nucleus (GO:0034504)	175	27	6.08	4.44	1.03e-09	7.76e-08
regulation of protein polymerization (GO:0032271)	228	27	7.92	3.41	1.53e-07	8.49e-06
Golgi vesicle transport (GO:0048193)	253	27	8.79	3.07	9.89e-07	4.93e-05
regulation of actin filament organization (GO:0110053)	276	27	9.59	2.82	4.46e-06	0.000191
negative regulation of catabolic process (GO:0009895)	306	27	10.63	2.54	3.52e-05	0.00115
regulation of developmental growth (GO:0048638)	394	27	13.69	1.97	0.00143	0.0274
purine nucleotide biosynthetic process (GO:0006164)	126	26	4.38	5.94	7.88e-12	8.67e-10
regulation of ubiquitin-dependent protein catabolic process (GO:2000058)	162	26	5.63	4.62	9.97e-10	7.59e-08
regulation of proteasomal protein catabolic process (GO:0061136)	181	26	6.29	4.13	7.94e-09	5.32e-07
carboxylic acid catabolic process (GO:0046395)	182	26	6.32	4.11	8.79e-09	5.84e-07
organic acid catabolic process (GO:0016054)	190	26	6.6	3.94	1.94e-08	1.22e-06
regulation of reactive oxygen species metabolic process (GO:2000377)	206	26	7.16	3.63	8.38e-08	4.85e-06
regulation of protein modification by small protein conjugation or removal (GO:1903320)	241	26	8.37	3.1	1.3e-06	6.38e-05
muscle organ development (GO:0007517)	278	26	9.66	2.69	1.38e-05	0.000513
response to peptide hormone (GO:0043434)	278	26	9.66	2.69	1.38e-05	0.000514
lipid catabolic process (GO:0016042)	279	26	9.69	2.68	1.46e-05	0.000538
regulation of cell morphogenesis (GO:0022604)	326	26	11.33	2.3	0.000234	0.00602
regulation of peptide secretion (GO:0002791)	335	26	11.64	2.23	0.000294	0.00732
pyruvate metabolic process (GO:0006090)	70	25	2.43	10.28	5.82e-16	1.27e-13
nervous system process (GO:0050877)	2108	25	73.25	0.34	4.64e-11	4.27e-09
positive regulation of DNA metabolic process (GO:0051054)	218	25	7.57	3.3	7.54e-07	3.8e-05
negative regulation of cellular catabolic process (GO:0031330)	242	25	8.41	2.97	4.19e-06	0.000182
rhythmic process (GO:0048511)	260	25	9.03	2.77	1.31e-05	0.000496
negative regulation of transferase activity (GO:0051348)	263	25	9.14	2.74	1.56e-05	0.00057
regulation of protein secretion (GO:0050708)	296	25	10.28	2.43	0.000109	0.00308
negative regulation of proteolysis (GO:0045861)	341	25	11.85	2.11	0.00101	0.0209
regulation of endopeptidase activity (GO:0052548)	347	25	12.06	2.07	0.00113	0.0231
striated muscle cell development (GO:0055002)	108	24	3.75	6.4	1.31e-11	1.37e-09
purine ribonucleotide biosynthetic process (GO:0009152)	115	24	4	6.01	4.09e-11	3.81e-09
ribonucleotide biosynthetic process (GO:0009260)	124	24	4.31	5.57	1.59e-10	1.3e-08
ribose phosphate biosynthetic process (GO:0046390)	131	24	4.55	5.27	4.24e-10	3.37e-08
protein import (GO:0017038)	146	24	5.07	4.73	2.88e-09	2.03e-07
regulation of protein ubiquitination (GO:0031396)	206	24	7.16	3.35	9.69e-07	4.84e-05
cellular response to external stimulus (GO:0071496)	242	24	8.41	2.85	1.21e-05	0.000466
cellular response to chemical stress (GO:0062197)	246	24	8.55	2.81	1.56e-05	0.000568
purine nucleoside diphosphate metabolic process (GO:0009135)	59	23	2.05	11.22	1.86e-15	3.61e-13
purine ribonucleoside diphosphate metabolic process (GO:0009179)	59	23	2.05	11.22	1.86e-15	3.66e-13
ribonucleoside diphosphate metabolic process (GO:0009185)	64	23	2.22	10.34	7.68e-15	1.34e-12
nucleoside diphosphate metabolic process (GO:0009132)	81	23	2.81	8.17	4.79e-13	6.04e-11
import into nucleus (GO:0051170)	103	23	3.58	6.43	3.22e-11	3.07e-09
hexose metabolic process (GO:0019318)	125	23	4.34	5.3	9.09e-10	6.98e-08
regulation of proteasomal ubiquitin-dependent protein catabolic process (GO:0032434)	133	23	4.62	4.98	2.61e-09	1.88e-07
muscle contraction (GO:0006936)	189	23	6.57	3.5	8.23e-07	4.14e-05
establishment or maintenance of cell polarity (GO:0007163)	203	23	7.05	3.26	2.49e-06	0.000115
positive regulation of cytoskeleton organization (GO:0051495)	208	23	7.23	3.18	3.62e-06	0.000159
endosomal transport (GO:0016197)	215	23	7.47	3.08	5.97e-06	0.000248
positive regulation of protein catabolic process (GO:0045732)	221	23	7.68	3	9.01e-06	0.000357
response to metal ion (GO:0010038)	279	23	9.69	2.37	0.000273	0.00685
positive regulation of growth (GO:0045927)	298	23	10.35	2.22	0.00077	0.0169
angiogenesis (GO:0001525)	325	23	11.29	2.04	0.00224	0.0403
translational initiation (GO:0006413)	55	22	1.91	11.51	4.96e-15	8.98e-13
ADP metabolic process (GO:0046031)	55	22	1.91	11.51	4.96e-15	9.08e-13
energy reserve metabolic process (GO:0006112)	61	22	2.12	10.38	2.79e-14	4.14e-12
carbohydrate biosynthetic process (GO:0016051)	99	22	3.44	6.4	9.35e-11	8.13e-09
protein import into nucleus (GO:0006606)	99	22	3.44	6.4	9.35e-11	8.18e-09
actomyosin structure organization (GO:0031032)	110	22	3.82	5.76	5.36e-10	4.18e-08
viral process (GO:0016032)	143	22	4.97	4.43	3.77e-08	2.33e-06
tRNA metabolic process (GO:0006399)	161	22	5.59	3.93	2.43e-07	1.33e-05
cellular lipid catabolic process (GO:0044242)	182	22	6.32	3.48	1.57e-06	7.61e-05
positive regulation of supramolecular fiber organization (GO:1902905)	190	22	6.6	3.33	2.98e-06	0.000133
regulation of carbohydrate metabolic process (GO:0006109)	198	22	6.88	3.2	5.46e-06	0.000229
lipid modification (GO:0030258)	207	22	7.19	3.06	1.04e-05	0.000407
regulation of synapse structure or activity (GO:0050803)	272	22	9.45	2.33	0.000458	0.0108
negative regulation of cellular component movement (GO:0051271)	305	22	10.6	2.08	0.0027	0.0473
glucan metabolic process (GO:0044042)	50	21	1.74	12.09	9.58e-15	1.59e-12
glucan metabolic process (GO:0044042)	50	21	1.74	12.09	9.58e-15	1.59e-12
cellular glucan metabolic process (GO:0006073)	50	21	1.74	12.09	9.58e-15	1.61e-12
glycogen metabolic process (GO:0005977)	50	21	1.74	12.09	9.58e-15	1.62e-12
nucleoside diphosphate phosphorylation (GO:0006165)	60	21	2.08	10.07	1.74e-13	2.34e-11
nucleotide phosphorylation (GO:0046939)	63	21	2.19	9.59	3.8e-13	4.86e-11
cellular polysaccharide metabolic process (GO:0044264)	75	21	2.61	8.06	6.21e-12	6.94e-10
polysaccharide metabolic process (GO:0005976)	78	21	2.71	7.75	1.16e-11	1.23e-09
cellular respiration (GO:0045333)	126	21	4.38	4.8	2.26e-08	1.41e-06
positive regulation of intracellular protein transport (GO:0090316)	142	21	4.93	4.26	1.39e-07	7.89e-06
regulation of microtubule cytoskeleton organization (GO:0070507)	153	21	5.32	3.95	4.24e-07	2.26e-05
regulation of actin polymerization or depolymerization (GO:0008064)	190	21	6.6	3.18	9.55e-06	0.000378
regulation of actin filament length (GO:0030832)	193	21	6.71	3.13	1.19e-05	0.000457
positive regulation of binding (GO:0051099)	195	21	6.78	3.1	1.37e-05	0.00051
dephosphorylation (GO:0016311)	224	21	7.78	2.7	8.77e-05	0.00255
regulation of synapse organization (GO:0050807)	260	21	9.03	2.32	0.000633	0.0144
regulation of transmembrane transporter activity (GO:0022898)	276	21	9.59	2.19	0.00157	0.0298
ribosome biogenesis (GO:0042254)	286	21	9.94	2.11	0.00204	0.0373
regulation of transporter activity (GO:0032409)	287	21	9.97	2.11	0.0021	0.0383
glycolytic process (GO:0006096)	46	20	1.6	12.51	2.47e-14	3.78e-12
ATP generation from ADP (GO:0006757)	47	20	1.63	12.25	3.42e-14	4.98e-12
fatty acid oxidation (GO:0019395)	75	20	2.61	7.67	4.16e-11	3.86e-09
lipid oxidation (GO:0034440)	81	20	2.81	7.11	1.35e-10	1.12e-08
dicarboxylic acid metabolic process (GO:0043648)	81	20	2.81	7.11	1.35e-10	1.13e-08
glucose metabolic process (GO:0006006)	94	20	3.27	6.12	1.28e-09	9.63e-08
monocarboxylic acid catabolic process (GO:0072329)	97	20	3.37	5.93	2.06e-09	1.5e-07
cellular component assembly involved in morphogenesis (GO:0010927)	102	20	3.54	5.64	4.38e-09	3.03e-07
regulation of nucleocytoplasmic transport (GO:0046822)	121	20	4.2	4.76	5.5e-08	3.28e-06
positive regulation of cellular amide metabolic process (GO:0034250)	158	20	5.49	3.64	2.46e-06	0.000113
protein dephosphorylation (GO:0006470)	160	20	5.56	3.6	2.93e-06	0.000132
ribonucleoprotein complex subunit organization (GO:0071826)	173	20	6.01	3.33	8.49e-06	0.000337
response to starvation (GO:0042594)	176	20	6.12	3.27	1.07e-05	0.000416
positive regulation of peptide secretion (GO:0002793)	186	20	6.46	3.09	2.22e-05	0.000772
response to oxygen levels (GO:0070482)	217	20	7.54	2.65	0.000158	0.00423
vesicle organization (GO:0016050)	245	20	8.51	2.35	0.000785	0.0171
regulation of ion transmembrane transporter activity (GO:0032412)	265	20	9.21	2.17	0.00225	0.0404
regulation of protein localization to nucleus (GO:1900180)	141	19	4.9	3.88	1.91e-06	9.09e-05
monocarboxylic acid biosynthetic process (GO:0072330)	149	19	5.18	3.67	3.97e-06	0.000173
positive regulation of protein secretion (GO:0050714)	157	19	5.46	3.48	7.86e-06	0.000317
alpha-amino acid metabolic process (GO:1901605)	161	19	5.59	3.4	1.09e-05	0.000422
regulation of protein localization to membrane (GO:1905475)	195	19	6.78	2.8	0.000118	0.0033
negative regulation of cell projection organization (GO:0031345)	208	19	7.23	2.63	0.000254	0.00643
cellular response to extracellular stimulus (GO:0031668)	209	19	7.26	2.62	0.000268	0.00675
positive regulation of neuron projection development (GO:0010976)	217	19	7.54	2.52	0.000414	0.00993
regulation of endocytosis (GO:0030100)	228	19	7.92	2.4	0.000929	0.0196
negative regulation of kinase activity (GO:0033673)	230	19	7.99	2.38	0.000989	0.0206
regulation of cysteine-type endopeptidase activity (GO:2000116)	231	19	8.03	2.37	0.00102	0.0211
regulation of epithelial cell migration (GO:0010632)	238	19	8.27	2.3	0.0013	0.0255
tRNA aminoacylation for protein translation (GO:0006418)	40	18	1.39	12.95	3.09e-13	3.99e-11
tRNA aminoacylation (GO:0043039)	43	18	1.49	12.05	8.19e-13	1.01e-10
amino acid activation (GO:0043038)	44	18	1.53	11.77	1.12e-12	1.36e-10
fatty acid beta-oxidation (GO:0006635)	53	18	1.84	9.77	1.42e-11	1.45e-09
fatty acid catabolic process (GO:0009062)	77	18	2.68	6.73	2.38e-09	1.72e-07
protein modification by small protein removal (GO:0070646)	126	18	4.38	4.11	1.68e-06	8.13e-05
positive regulation of translation (GO:0045727)	129	18	4.48	4.02	2.27e-06	0.000106
response to steroid hormone (GO:0048545)	156	18	5.42	3.32	2.42e-05	0.000838
response to temperature stimulus (GO:0009266)	157	18	5.46	3.3	2.62e-05	0.000899
ribonucleoprotein complex assembly (GO:0022618)	166	18	5.77	3.12	5.1e-05	0.00158
regulation of intrinsic apoptotic signaling pathway (GO:2001242)	170	18	5.91	3.05	6.76e-05	0.00201
regulation of actin filament polymerization (GO:0030833)	172	18	5.98	3.01	7.75e-05	0.00229
cellular response to nutrient levels (GO:0031669)	180	18	6.25	2.88	0.000131	0.00359
cytoskeleton-dependent intracellular transport (GO:0030705)	187	18	6.5	2.77	0.000203	0.00532
fertilization (GO:0009566)	191	18	6.64	2.71	0.000258	0.00653
regulation of cysteine-type endopeptidase activity involved in apoptotic process (GO:0043281)	206	18	7.16	2.51	0.000594	0.0137
cellular response to oxidative stress (GO:0034599)	210	18	7.3	2.47	0.00113	0.0231
positive regulation of developmental growth (GO:0048639)	216	18	7.51	2.4	0.00131	0.0256
protein complex oligomerization (GO:0051259)	218	18	7.57	2.38	0.00139	0.0268
regulation of response to DNA damage stimulus (GO:2001020)	221	18	7.68	2.34	0.00153	0.029
myofibril assembly (GO:0030239)	59	17	2.05	8.29	4.41e-10	3.49e-08
glycosyl compound metabolic process (GO:1901657)	104	17	3.61	4.7	6.22e-07	3.22e-05
regulation of DNA biosynthetic process (GO:2000278)	118	17	4.1	4.15	2.93e-06	0.000132
regulation of generation of precursor metabolites and energy (GO:0043467)	138	17	4.79	3.55	1.9e-05	0.000674
negative regulation of protein-containing complex assembly (GO:0031333)	139	17	4.83	3.52	2.06e-05	0.000725
positive regulation of cellular protein catabolic process (GO:1903364)	144	17	5	3.4	3.11e-05	0.00104
skeletal muscle organ development (GO:0060538)	151	17	5.25	3.24	5.35e-05	0.00165
negative regulation of cellular amide metabolic process (GO:0034249)	152	17	5.28	3.22	5.76e-05	0.00175
cellular response to starvation (GO:0009267)	155	17	5.39	3.16	7.19e-05	0.00214
transport along microtubule (GO:0010970)	157	17	5.46	3.12	8.3e-05	0.00243
regulation of biological process involved in symbiotic interaction (GO:0043903)	180	17	6.25	2.72	0.00037	0.00893
cardiac muscle tissue development (GO:0048738)	191	17	6.64	2.56	0.000689	0.0155
microtubule-based transport (GO:0099111)	193	17	6.71	2.54	0.000767	0.0168
response to hypoxia (GO:0001666)	194	17	6.74	2.52	0.000809	0.0175
regulation of plasma membrane bounded cell projection assembly (GO:0120032)	195	17	6.78	2.51	0.000853	0.0183
regulation of cell projection assembly (GO:0060491)	197	17	6.85	2.48	0.000946	0.0199
glucose homeostasis (GO:0042593)	198	17	6.88	2.47	0.00162	0.0306
carbohydrate homeostasis (GO:0033500)	199	17	6.91	2.46	0.00165	0.0311
response to decreased oxygen levels (GO:0036293)	201	17	6.98	2.43	0.00172	0.0323
protein localization to plasma membrane (GO:0072659)	203	17	7.05	2.41	0.00181	0.0337
protein-containing complex localization (GO:0031503)	208	17	7.23	2.35	0.00207	0.0379
aerobic respiration (GO:0009060)	66	16	2.29	6.98	1.18e-08	7.71e-07
positive regulation of DNA biosynthetic process (GO:2000573)	74	16	2.57	6.22	4.73e-08	2.87e-06
regulation of muscle adaptation (GO:0043502)	98	16	3.41	4.7	1.34e-06	6.57e-05
negative regulation of protein catabolic process (GO:0042177)	124	16	4.31	3.71	1.98e-05	0.000702
cardiocyte differentiation (GO:0035051)	132	16	4.59	3.49	3.95e-05	0.00127
negative regulation of ion transmembrane transport (GO:0034766)	135	16	4.69	3.41	5.05e-05	0.00157
negative regulation of transmembrane transport (GO:0034763)	136	16	4.73	3.39	5.47e-05	0.00168
skeletal muscle tissue development (GO:0007519)	140	16	4.86	3.29	7.48e-05	0.00222
single fertilization (GO:0007338)	143	16	4.97	3.22	9.39e-05	0.00272
regulation of muscle contraction (GO:0006937)	157	16	5.46	2.93	0.000251	0.00637
regulation of cellular carbohydrate metabolic process (GO:0010675)	165	16	5.73	2.79	0.000417	0.00998
regulation of viral process (GO:0050792)	167	16	5.8	2.76	0.000471	0.0111
maintenance of location (GO:0051235)	172	16	5.98	2.68	0.000633	0.0144
response to insulin (GO:0032868)	176	16	6.12	2.62	0.000795	0.0173
positive regulation of cell growth (GO:0030307)	185	16	6.43	2.49	0.00129	0.0253
G protein-coupled receptor signaling pathway (GO:0007186)	1829	15	63.55	0.24	2.14e-13	2.85e-11
tricarboxylic acid cycle (GO:0006099)	32	15	1.11	13.49	1.88e-11	1.9e-09
cytoplasmic translation (GO:0002181)	65	15	2.26	6.64	5.92e-08	3.46e-06
response to heat (GO:0009408)	91	15	3.16	4.74	2.57e-06	0.000117
nucleoside bisphosphate metabolic process (GO:0033865)	97	15	3.37	4.45	5.17e-06	0.000217
ribonucleoside bisphosphate metabolic process (GO:0033875)	97	15	3.37	4.45	5.17e-06	0.000218
regulation of muscle cell apoptotic process (GO:0010660)	97	15	3.37	4.45	5.17e-06	0.000218
purine nucleoside bisphosphate metabolic process (GO:0034032)	97	15	3.37	4.45	5.17e-06	0.000219
cardiac muscle cell differentiation (GO:0055007)	103	15	3.58	4.19	9.9e-06	0.00039
striated muscle contraction (GO:0006941)	105	15	3.65	4.11	1.22e-05	0.000466
positive regulation of protein polymerization (GO:0032273)	116	15	4.03	3.72	3.49e-05	0.00114
regulation of glucose metabolic process (GO:0010906)	130	15	4.52	3.32	0.000113	0.00316
regulation of protein localization to cell periphery (GO:1904375)	139	15	4.83	3.11	0.000221	0.00573
positive regulation of small molecule metabolic process (GO:0062013)	152	15	5.28	2.84	0.000528	0.0123
vesicle localization (GO:0051648)	157	15	5.46	2.75	0.000718	0.0158
response to reactive oxygen species (GO:0000302)	168	15	5.84	2.57	0.00135	0.0261
RNA localization (GO:0006403)	169	15	5.87	2.55	0.00143	0.0274
regulation of dephosphorylation (GO:0035303)	170	15	5.91	2.54	0.0015	0.0287
regulation of calcium ion transmembrane transport (GO:1903169)	171	15	5.94	2.52	0.00159	0.03
chaperone-mediated protein folding (GO:0061077)	55	14	1.91	7.33	5.75e-08	3.39e-06
nucleoside monophosphate metabolic process (GO:0009123)	58	14	2.02	6.95	1.01e-07	5.81e-06
positive regulation of nucleocytoplasmic transport (GO:0046824)	71	14	2.47	5.67	8.59e-07	4.31e-05
negative regulation of cellular protein catabolic process (GO:1903363)	78	14	2.71	5.17	2.29e-06	0.000106
nucleoside metabolic process (GO:0009116)	81	14	2.81	4.97	3.39e-06	0.000151
positive regulation of proteasomal ubiquitin-dependent protein catabolic process (GO:0032436)	88	14	3.06	4.58	7.94e-06	0.000319
heart process (GO:0003015)	100	14	3.47	4.03	2.88e-05	0.000978
positive regulation of ubiquitin-dependent protein catabolic process (GO:2000060)	102	14	3.54	3.95	3.51e-05	0.00114
endoplasmic reticulum to Golgi vesicle-mediated transport (GO:0006888)	105	14	3.65	3.84	4.67e-05	0.00147
cellular response to oxygen levels (GO:0071453)	106	14	3.68	3.8	5.13e-05	0.00159
positive regulation of proteasomal protein catabolic process (GO:1901800)	107	14	3.72	3.77	5.63e-05	0.00171
response to ketone (GO:1901654)	122	14	4.24	3.3	0.000199	0.00522
positive regulation of proteolysis involved in cellular protein catabolic process (GO:1903052)	123	14	4.27	3.28	0.000215	0.00561
negative regulation of translation (GO:0017148)	129	14	4.48	3.12	0.000336	0.00818
establishment of vesicle localization (GO:0051650)	145	14	5.04	2.78	0.000972	0.0203
NADH metabolic process (GO:0006734)	28	13	0.97	13.36	4.61e-10	3.63e-08
sarcomere organization (GO:0045214)	39	13	1.36	9.59	1.18e-08	7.69e-07
ribonucleoside monophosphate metabolic process (GO:0009161)	49	13	1.7	7.64	1.13e-07	6.49e-06
glutathione metabolic process (GO:0006749)	59	13	2.05	6.34	7.11e-07	3.62e-05
positive regulation of viral process (GO:0048524)	66	13	2.29	5.67	2.13e-06	9.98e-05
cardiac muscle cell development (GO:0055013)	68	13	2.36	5.5	2.85e-06	0.000129
cell-cell recognition (GO:0009988)	70	13	2.43	5.34	3.77e-06	0.000165
negative regulation of reactive oxygen species metabolic process (GO:2000378)	70	13	2.43	5.34	3.77e-06	0.000166
cardiac cell development (GO:0055006)	74	13	2.57	5.06	6.46e-06	0.000265
regulation of protein import into nucleus (GO:0042306)	75	13	2.61	4.99	7.34e-06	0.000297
thioester metabolic process (GO:0035383)	80	13	2.78	4.68	1.36e-05	0.000509
sulfur compound biosynthetic process (GO:0044272)	80	13	2.78	4.68	1.36e-05	0.00051
acyl-CoA metabolic process (GO:0006637)	80	13	2.78	4.68	1.36e-05	0.000512
regulation of protein import (GO:1904589)	81	13	2.81	4.62	1.53e-05	0.000561
viral life cycle (GO:0019058)	82	13	2.85	4.56	1.72e-05	0.000621
nucleoside triphosphate metabolic process (GO:0009141)	87	13	3.02	4.3	3.01e-05	0.00101
heart contraction (GO:0060047)	88	13	3.06	4.25	3.35e-05	0.0011
regulation of protein dephosphorylation (GO:0035304)	88	13	3.06	4.25	3.35e-05	0.0011
negative regulation of protein modification by small protein conjugation or removal (GO:1903321)	91	13	3.16	4.11	4.58e-05	0.00144
protein export from nucleus (GO:0006611)	93	13	3.23	4.02	5.6e-05	0.00171
nucleobase-containing small molecule biosynthetic process (GO:0034404)	93	13	3.23	4.02	5.6e-05	0.00171
regulation of sodium ion transport (GO:0002028)	94	13	3.27	3.98	6.18e-05	0.00186
positive regulation of protein localization to nucleus (GO:1900182)	94	13	3.27	3.98	6.18e-05	0.00186
receptor metabolic process (GO:0043112)	101	13	3.51	3.7	0.000119	0.00331
plasma membrane organization (GO:0007009)	101	13	3.51	3.7	0.000119	0.00332
nuclear export (GO:0051168)	106	13	3.68	3.53	0.000184	0.00488
regulation of reactive oxygen species biosynthetic process (GO:1903426)	108	13	3.75	3.46	0.000218	0.00567
negative regulation of cellular protein localization (GO:1903828)	117	13	4.07	3.2	0.000441	0.0105
positive regulation of endocytosis (GO:0045807)	125	13	4.34	2.99	0.00078	0.0171
establishment of cell polarity (GO:0030010)	129	13	4.48	2.9	0.00102	0.0211
circadian rhythm (GO:0007623)	135	13	4.69	2.77	0.00149	0.0285
regulation of muscle cell differentiation (GO:0051147)	144	13	5	2.6	0.00252	0.045
regulation of cold-induced thermogenesis (GO:0120161)	145	13	5.04	2.58	0.00266	0.0466
nucleoside monophosphate biosynthetic process (GO:0009124)	29	12	1.01	11.91	6.09e-09	4.13e-07
purine ribonucleoside monophosphate metabolic process (GO:0009167)	37	12	1.29	9.33	5.56e-08	3.3e-06
purine nucleoside monophosphate metabolic process (GO:0009126)	38	12	1.32	9.09	7.09e-08	4.12e-06
negative regulation of ubiquitin-dependent protein catabolic process (GO:2000059)	53	12	1.84	6.52	1.48e-06	7.23e-05
sperm-egg recognition (GO:0035036)	54	12	1.88	6.4	1.76e-06	8.41e-05
cellular carbohydrate biosynthetic process (GO:0034637)	54	12	1.88	6.4	1.76e-06	8.43e-05
cellular aldehyde metabolic process (GO:0006081)	54	12	1.88	6.4	1.76e-06	8.46e-05
vesicle budding from membrane (GO:0006900)	57	12	1.98	6.06	2.87e-06	0.00013
purine nucleoside metabolic process (GO:0042278)	60	12	2.08	5.76	4.56e-06	0.000195
negative regulation of proteolysis involved in cellular protein catabolic process (GO:1903051)	67	12	2.33	5.15	1.23e-05	0.000469
purine nucleoside triphosphate metabolic process (GO:0009144)	68	12	2.36	5.08	1.4e-05	0.000517
regulation of cardiac muscle hypertrophy (GO:0010611)	71	12	2.47	4.86	2.05e-05	0.000723
regulation of muscle hypertrophy (GO:0014743)	74	12	2.57	4.67	2.96e-05	0.001
negative regulation of protein ubiquitination (GO:0031397)	80	12	2.78	4.32	5.84e-05	0.00176
regulation of telomere maintenance (GO:0032204)	80	12	2.78	4.32	5.84e-05	0.00177
regulation of striated muscle contraction (GO:0006942)	83	12	2.88	4.16	8.03e-05	0.00236
regulation of microtubule polymerization or depolymerization (GO:0031110)	90	12	3.13	3.84	0.00016	0.00428
regulation of ATP metabolic process (GO:1903578)	92	12	3.2	3.75	0.000193	0.00509
cytokinesis (GO:0000910)	97	12	3.37	3.56	0.0003	0.00747
positive regulation of cell morphogenesis involved in differentiation (GO:0010770)	98	12	3.41	3.52	0.000327	0.00804
maintenance of location in cell (GO:0051651)	99	12	3.44	3.49	0.000356	0.00863
protein secretion (GO:0009306)	102	12	3.54	3.39	0.000455	0.0108
establishment of protein localization to extracellular region (GO:0035592)	103	12	3.58	3.35	0.000492	0.0115
protein deubiquitination (GO:0016579)	105	12	3.65	3.29	0.000576	0.0133
regulation of carbohydrate biosynthetic process (GO:0043255)	110	12	3.82	3.14	0.000838	0.018
fatty acid biosynthetic process (GO:0006633)	110	12	3.82	3.14	0.000838	0.0181
protein localization to extracellular region (GO:0071692)	110	12	3.82	3.14	0.000838	0.0181
positive regulation of plasma membrane bounded cell projection assembly (GO:0120034)	112	12	3.89	3.08	0.000968	0.0203
regulation of protein localization to plasma membrane (GO:1903076)	113	12	3.93	3.06	0.00104	0.0214
Golgi organization (GO:0007030)	114	12	3.96	3.03	0.00111	0.0228
cellular response to reactive oxygen species (GO:0034614)	115	12	4	3	0.00119	0.0238
regulation of cell morphogenesis involved in differentiation (GO:0010769)	116	12	4.03	2.98	0.00128	0.0254
positive regulation of mitotic cell cycle (GO:0045931)	120	12	4.17	2.88	0.00166	0.0312
peptide secretion (GO:0002790)	124	12	4.31	2.79	0.00214	0.0389
positive regulation of neuron death (GO:1901216)	126	12	4.38	2.74	0.00242	0.0434
response to calcium ion (GO:0051592)	128	12	4.45	2.7	0.00273	0.0473
regulation of protein-containing complex disassembly (GO:0043244)	129	12	4.48	2.68	0.0029	0.05
purine nucleoside monophosphate biosynthetic process (GO:0009127)	20	11	0.69	15.83	2.61e-09	1.86e-07
purine ribonucleoside monophosphate biosynthetic process (GO:0009168)	20	11	0.69	15.83	2.61e-09	1.87e-07
ribonucleoside monophosphate biosynthetic process (GO:0009156)	24	11	0.83	13.19	1.14e-08	7.47e-07
binding of sperm to zona pellucida (GO:0007339)	47	11	1.63	6.74	3.07e-06	0.000137
regulation of telomere maintenance via telomerase (GO:0032210)	49	11	1.7	6.46	4.35e-06	0.000188
regulation of cardiac muscle cell apoptotic process (GO:0010665)	55	11	1.91	5.76	1.14e-05	0.000438
purine ribonucleoside metabolic process (GO:0046128)	56	11	1.95	5.65	1.32e-05	0.000499
regulation of striated muscle cell apoptotic process (GO:0010662)	58	11	2.02	5.46	1.76e-05	0.000631
regulation of telomere maintenance via telomere lengthening (GO:1904356)	58	11	2.02	5.46	1.76e-05	0.000633
ribonucleoside metabolic process (GO:0009119)	62	11	2.15	5.11	3.04e-05	0.00102
cortical cytoskeleton organization (GO:0030865)	62	11	2.15	5.11	3.04e-05	0.00102
regulation of sodium ion transmembrane transport (GO:1902305)	65	11	2.26	4.87	4.47e-05	0.00141
regulation of gene silencing (GO:0060968)	72	11	2.5	4.4	0.000102	0.0029
positive regulation of actin filament polymerization (GO:0030838)	83	11	2.88	3.81	0.000312	0.0077
cellular response to ketone (GO:1901655)	83	11	2.88	3.81	0.000312	0.00771
protein polymerization (GO:0051258)	89	11	3.09	3.56	0.000534	0.0124
cellular response to steroid hormone stimulus (GO:0071383)	93	11	3.23	3.4	0.000745	0.0164
response to hydrogen peroxide (GO:0042542)	94	11	3.27	3.37	0.000807	0.0175
negative regulation of cation transmembrane transport (GO:1904063)	94	11	3.27	3.37	0.000807	0.0175
regulation of striated muscle cell differentiation (GO:0051153)	99	11	3.44	3.2	0.00119	0.0241
positive regulation of protein binding (GO:0032092)	99	11	3.44	3.2	0.00119	0.0242
regulation of actin filament bundle assembly (GO:0032231)	111	11	3.86	2.85	0.00273	0.0473
sensory perception (GO:0007600)	1645	10	57.16	0.17	1.69e-14	2.69e-12
Unclassified (UNCLASSIFIED)	1563	10	54.31	0.18	2.28e-13	2.99e-11
positive regulation of telomere maintenance via telomerase (GO:0032212)	31	10	1.08	9.28	7.5e-07	3.8e-05
monosaccharide biosynthetic process (GO:0046364)	34	10	1.18	8.46	1.52e-06	7.36e-05
positive regulation of telomere maintenance via telomere lengthening (GO:1904358)	35	10	1.22	8.22	1.89e-06	9.02e-05
toxin transport (GO:1901998)	46	10	1.6	6.26	1.51e-05	0.000555
positive regulation of telomere maintenance (GO:0032206)	50	10	1.74	5.76	2.84e-05	0.000964
regulation of microtubule polymerization (GO:0031113)	53	10	1.84	5.43	4.39e-05	0.0014
positive regulation of protein import into nucleus (GO:0042307)	53	10	1.84	5.43	4.39e-05	0.0014
purine ribonucleoside triphosphate metabolic process (GO:0009205)	59	10	2.05	4.88	9.75e-05	0.00279
positive regulation of protein import (GO:1904591)	59	10	2.05	4.88	9.75e-05	0.00279
muscle fiber development (GO:0048747)	59	10	2.05	4.88	9.75e-05	0.0028
regulation of carbohydrate catabolic process (GO:0043470)	59	10	2.05	4.88	9.75e-05	0.0028
regulation of ATPase activity (GO:0043462)	61	10	2.12	4.72	0.000125	0.00343
ribonucleoside triphosphate metabolic process (GO:0009199)	62	10	2.15	4.64	0.00014	0.00379
proton transmembrane transport (GO:1902600)	68	10	2.36	4.23	0.000275	0.00689
myotube differentiation (GO:0014902)	69	10	2.4	4.17	0.000306	0.00758
positive regulation of muscle cell differentiation (GO:0051149)	72	10	2.5	4	0.000415	0.00994
cardiac muscle contraction (GO:0060048)	75	10	2.61	3.84	0.000554	0.0128
negative regulation of protein polymerization (GO:0032272)	75	10	2.61	3.84	0.000554	0.0128
cellular glucose homeostasis (GO:0001678)	76	10	2.64	3.79	0.000609	0.0139
axo-dendritic transport (GO:0008088)	76	10	2.64	3.79	0.000609	0.0139
cellular ketone metabolic process (GO:0042180)	77	10	2.68	3.74	0.000668	0.0151
regulation of purine nucleotide metabolic process (GO:1900542)	81	10	2.81	3.55	0.000951	0.02
regulation of nucleotide metabolic process (GO:0006140)	82	10	2.85	3.51	0.00104	0.0214
cellular response to hypoxia (GO:0071456)	86	10	2.99	3.35	0.00144	0.0276
cytoskeleton-dependent cytokinesis (GO:0061640)	90	10	3.13	3.2	0.00196	0.0359
endothelium development (GO:0003158)	90	10	3.13	3.2	0.00196	0.0359
cellular response to decreased oxygen levels (GO:0036294)	91	10	3.16	3.16	0.00211	0.0384
tricarboxylic acid metabolic process (GO:0072350)	15	9	0.52	17.27	4.31e-08	2.63e-06
glucan biosynthetic process (GO:0009250)	18	9	0.63	14.39	1.41e-07	7.9e-06
glycogen biosynthetic process (GO:0005978)	18	9	0.63	14.39	1.41e-07	7.93e-06
NAD metabolic process (GO:0019674)	20	9	0.69	12.95	2.84e-07	1.54e-05
acetyl-CoA metabolic process (GO:0006084)	30	9	1.04	8.63	4.44e-06	0.000191
negative regulation of proteasomal ubiquitin-dependent protein catabolic process (GO:0032435)	37	9	1.29	7	1.87e-05	0.000666
regulation of lamellipodium assembly (GO:0010591)	38	9	1.32	6.82	2.25e-05	0.000779
positive regulation of ATPase activity (GO:0032781)	41	9	1.42	6.32	3.77e-05	0.00122
cellular polysaccharide biosynthetic process (GO:0033692)	42	9	1.46	6.17	4.45e-05	0.00141
polysaccharide biosynthetic process (GO:0000271)	42	9	1.46	6.17	4.45e-05	0.00141
regulation of protein autophosphorylation (GO:0031952)	46	9	1.6	5.63	8.25e-05	0.00242
regulation of gene silencing by miRNA (GO:0060964)	48	9	1.67	5.4	0.00011	0.00308
response to amino acid starvation (GO:1990928)	48	9	1.67	5.4	0.00011	0.00309
regulation of lamellipodium organization (GO:1902743)	48	9	1.67	5.4	0.00011	0.0031
negative regulation of proteasomal protein catabolic process (GO:1901799)	49	9	1.7	5.29	0.000126	0.00347
cellular response to heat (GO:0034605)	50	9	1.74	5.18	0.000145	0.00389
regulation of posttranscriptional gene silencing (GO:0060147)	51	9	1.77	5.08	0.000165	0.00439
regulation of gene silencing by RNA (GO:0060966)	52	9	1.81	4.98	0.000188	0.00497
actin polymerization or depolymerization (GO:0008154)	53	9	1.84	4.89	0.000213	0.00557
positive regulation of striated muscle cell differentiation (GO:0051155)	55	9	1.91	4.71	0.000273	0.00686
regulation of actin filament depolymerization (GO:0030834)	56	9	1.95	4.63	0.000308	0.00761
negative regulation of muscle cell apoptotic process (GO:0010656)	58	9	2.02	4.47	0.000388	0.00935
cellular response to hydrogen peroxide (GO:0070301)	60	9	2.08	4.32	0.000484	0.0114
ribosome assembly (GO:0042255)	62	9	2.15	4.18	0.000599	0.0138
ribonucleoprotein complex export from nucleus (GO:0071426)	65	9	2.26	3.98	0.000814	0.0176
ribonucleoprotein complex localization (GO:0071166)	66	9	2.29	3.92	0.000898	0.0191
positive regulation of intrinsic apoptotic signaling pathway (GO:2001244)	68	9	2.36	3.81	0.00109	0.0223
negative regulation of ion transmembrane transporter activity (GO:0032413)	72	9	2.5	3.6	0.00156	0.0296
RNA export from nucleus (GO:0006405)	75	9	2.61	3.45	0.00202	0.0369
organelle transport along microtubule (GO:0072384)	76	9	2.64	3.41	0.00219	0.0395
protein tetramerization (GO:0051262)	79	9	2.74	3.28	0.00278	0.0481
positive regulation of establishment of protein localization to telomere (GO:1904851)	10	8	0.35	23.02	5.06e-08	3.03e-06
regulation of establishment of protein localization to telomere (GO:0070203)	11	8	0.38	20.93	8.48e-08	4.89e-06
regulation of establishment of protein localization to chromosome (GO:0070202)	12	8	0.42	19.19	1.37e-07	7.8e-06
positive regulation of protein localization to chromosome, telomeric region (GO:1904816)	13	8	0.45	17.71	2.15e-07	1.18e-05
protein refolding (GO:0042026)	15	8	0.52	15.35	4.88e-07	2.56e-05
regulation of protein localization to chromosome, telomeric region (GO:1904814)	15	8	0.52	15.35	4.88e-07	2.57e-05
cytoplasmic translational initiation (GO:0002183)	21	8	0.73	10.96	3.58e-06	0.000159
AMP metabolic process (GO:0046033)	23	8	0.8	10.01	6.19e-06	0.000257
gluconeogenesis (GO:0006094)	25	8	0.87	9.21	1.03e-05	0.000403
hexose biosynthetic process (GO:0019319)	28	8	0.97	8.22	2.05e-05	0.000723
positive regulation of lamellipodium assembly (GO:0010592)	29	8	1.01	7.94	2.54e-05	0.000875
positive regulation of gene silencing by miRNA (GO:2000637)	30	8	1.04	7.67	3.12e-05	0.00104
cellular detoxification (GO:1990748)	30	8	1.04	7.67	3.12e-05	0.00104
positive regulation of posttranscriptional gene silencing (GO:0060148)	31	8	1.08	7.43	3.81e-05	0.00123
positive regulation of telomerase activity (GO:0051973)	33	8	1.15	6.98	5.57e-05	0.00171
positive regulation of viral life cycle (GO:1903902)	33	8	1.15	6.98	5.57e-05	0.00171
cellular modified amino acid biosynthetic process (GO:0042398)	36	8	1.25	6.4	9.46e-05	0.00273
positive regulation of lamellipodium organization (GO:1902745)	36	8	1.25	6.4	9.46e-05	0.00274
cellular response to toxic substance (GO:0097237)	37	8	1.29	6.22	0.000112	0.00313
'de novo' posttranslational protein folding (GO:0051084)	38	8	1.32	6.06	0.000131	0.00359
negative regulation of reactive oxygen species biosynthetic process (GO:1903427)	38	8	1.32	6.06	0.000131	0.00359
'de novo' protein folding (GO:0006458)	38	8	1.32	6.06	0.000131	0.0036
positive regulation of substrate adhesion-dependent cell spreading (GO:1900026)	42	8	1.46	5.48	0.00024	0.00613
endocytic recycling (GO:0032456)	42	8	1.46	5.48	0.00024	0.00614
detoxification (GO:0098754)	46	8	1.6	5.01	0.000413	0.00994
regulation of telomerase activity (GO:0051972)	48	8	1.67	4.8	0.000532	0.0124
regulation of glycolytic process (GO:0006110)	49	8	1.7	4.7	0.000601	0.0138
mitochondrion localization (GO:0051646)	51	8	1.77	4.51	0.00076	0.0167
establishment or maintenance of apical/basal cell polarity (GO:0035088)	52	8	1.81	4.43	0.000852	0.0183
establishment or maintenance of bipolar cell polarity (GO:0061245)	52	8	1.81	4.43	0.000852	0.0183
primary alcohol metabolic process (GO:0034308)	55	8	1.91	4.19	0.00118	0.0241
regulation of sodium ion transmembrane transporter activity (GO:2000649)	55	8	1.91	4.19	0.00118	0.0241
spindle localization (GO:0051653)	56	8	1.95	4.11	0.00131	0.0256
body fluid secretion (GO:0007589)	56	8	1.95	4.11	0.00131	0.0256
nucleoside triphosphate biosynthetic process (GO:0009142)	57	8	1.98	4.04	0.00145	0.0278
axonal transport (GO:0098930)	58	8	2.02	3.97	0.0016	0.0303
regulation of substrate adhesion-dependent cell spreading (GO:1900024)	58	8	2.02	3.97	0.0016	0.0303
positive regulation of dendritic spine development (GO:0060999)	63	8	2.19	3.65	0.00257	0.0458
protein deneddylation (GO:0000338)	10	7	0.35	20.15	6.79e-07	3.48e-05
fatty acid beta-oxidation using acyl-CoA dehydrogenase (GO:0033539)	10	7	0.35	20.15	6.79e-07	3.49e-05
cellular metabolic compound salvage (GO:0043094)	18	7	0.63	11.19	1.33e-05	0.000501
cellular carbohydrate catabolic process (GO:0044275)	21	7	0.73	9.59	2.99e-05	0.00101
viral gene expression (GO:0019080)	22	7	0.76	9.16	3.83e-05	0.00123
response to activity (GO:0014823)	29	7	1.01	6.95	0.000167	0.00443
nucleoside bisphosphate biosynthetic process (GO:0033866)	31	7	1.08	6.5	0.000238	0.00611
ribonucleoside bisphosphate biosynthetic process (GO:0034030)	31	7	1.08	6.5	0.000238	0.00612
purine nucleoside bisphosphate biosynthetic process (GO:0034033)	31	7	1.08	6.5	0.000238	0.00613
chaperone cofactor-dependent protein refolding (GO:0051085)	33	7	1.15	6.1	0.000332	0.0081
nucleus localization (GO:0051647)	36	7	1.25	5.6	0.000526	0.0123
regulation of intrinsic apoptotic signaling pathway in response to DNA damage (GO:1902229)	37	7	1.29	5.44	0.000607	0.0139
cardiac muscle hypertrophy (GO:0003300)	37	7	1.29	5.44	0.000607	0.0139
positive regulation of cardiac muscle hypertrophy (GO:0010613)	39	7	1.36	5.17	0.000801	0.0174
striated muscle hypertrophy (GO:0014897)	39	7	1.36	5.17	0.000801	0.0174
positive regulation of ATP metabolic process (GO:1903580)	40	7	1.39	5.04	0.000914	0.0194
positive regulation of muscle hypertrophy (GO:0014742)	40	7	1.39	5.04	0.000914	0.0194
muscle hypertrophy (GO:0014896)	41	7	1.42	4.91	0.00104	0.0214
regulation of fatty acid biosynthetic process (GO:0042304)	43	7	1.49	4.69	0.00133	0.0259
positive regulation of insulin secretion involved in cellular response to glucose stimulus (GO:0035774)	43	7	1.49	4.69	0.00133	0.0259
positive regulation of sodium ion transport (GO:0010765)	43	7	1.49	4.69	0.00133	0.0259
purine nucleoside triphosphate biosynthetic process (GO:0009145)	44	7	1.53	4.58	0.0015	0.0286
cellular response to amino acid starvation (GO:0034198)	44	7	1.53	4.58	0.0015	0.0287
positive regulation of heart growth (GO:0060421)	46	7	1.6	4.38	0.00188	0.0346
regulation of peptidyl-threonine phosphorylation (GO:0010799)	47	7	1.63	4.29	0.0021	0.0383
regulation of mRNA binding (GO:1902415)	10	6	0.35	17.27	8.44e-06	0.000337
fructose 1,6-bisphosphate metabolic process (GO:0030388)	11	6	0.38	15.7	1.27e-05	0.000482
positive regulation of RNA polymerase II transcription preinitiation complex assembly (GO:0045899)	12	6	0.42	14.39	1.85e-05	0.000659
regulation of RNA binding (GO:1905214)	12	6	0.42	14.39	1.85e-05	0.000661
cellular response to aldehyde (GO:0110096)	14	6	0.49	12.33	3.64e-05	0.00118
regulation of RNA polymerase II transcription preinitiation complex assembly (GO:0045898)	14	6	0.49	12.33	3.64e-05	0.00118
viral translation (GO:0019081)	15	6	0.52	11.51	4.95e-05	0.00155
xenobiotic catabolic process (GO:0042178)	15	6	0.52	11.51	4.95e-05	0.00155
IMP metabolic process (GO:0046040)	17	6	0.59	10.16	8.7e-05	0.00254
thioester biosynthetic process (GO:0035384)	21	6	0.73	8.22	0.000227	0.00587
acyl-CoA biosynthetic process (GO:0071616)	21	6	0.73	8.22	0.000227	0.00588
retrograde axonal transport (GO:0008090)	22	6	0.76	7.85	0.000281	0.00703
monosaccharide catabolic process (GO:0046365)	23	6	0.8	7.51	0.000345	0.00839
peptide catabolic process (GO:0043171)	26	6	0.9	6.64	0.000603	0.0138
retrograde transport, endosome to plasma membrane (GO:1990126)	27	6	0.94	6.4	0.000717	0.0158
regulation of nitric-oxide synthase biosynthetic process (GO:0051769)	27	6	0.94	6.4	0.000717	0.0159
translational elongation (GO:0006414)	30	6	1.04	5.76	0.00116	0.0236
nucleobase metabolic process (GO:0009112)	31	6	1.08	5.57	0.00134	0.026
negative regulation of protein localization to membrane (GO:1905476)	31	6	1.08	5.57	0.00134	0.026
negative regulation of exocytosis (GO:0045920)	31	6	1.08	5.57	0.00134	0.026
negative regulation of peptidyl-serine phosphorylation (GO:0033137)	31	6	1.08	5.57	0.00134	0.0261
myotube cell development (GO:0014904)	32	6	1.11	5.4	0.00155	0.0294
negative regulation of cardiac muscle cell apoptotic process (GO:0010667)	33	6	1.15	5.23	0.00178	0.0332
ATP biosynthetic process (GO:0006754)	33	6	1.15	5.23	0.00178	0.0333
positive regulation of transcription initiation from RNA polymerase II promoter (GO:0060261)	35	6	1.22	4.93	0.00232	0.0417
negative regulation of striated muscle cell apoptotic process (GO:0010664)	36	6	1.25	4.8	0.00263	0.0468
regulation of mitotic spindle organization (GO:0060236)	36	6	1.25	4.8	0.00263	0.0469
isocitrate metabolic process (GO:0006102)	7	5	0.24	20.56	2.74e-05	0.000939
AMP biosynthetic process (GO:0006167)	7	5	0.24	20.56	2.74e-05	0.000941
purine-containing compound salvage (GO:0043101)	8	5	0.28	17.99	4.33e-05	0.00138
IMP biosynthetic process (GO:0006188)	8	5	0.28	17.99	4.33e-05	0.00139
cellular detoxification of aldehyde (GO:0110095)	9	5	0.31	15.99	6.55e-05	0.00196
NLS-bearing protein import into nucleus (GO:0006607)	10	5	0.35	14.39	9.56e-05	0.00276
oxaloacetate metabolic process (GO:0006107)	11	5	0.38	13.08	0.000135	0.00367
IRES-dependent viral translational initiation (GO:0075522)	11	5	0.38	13.08	0.000135	0.00368
glycolytic process through fructose-6-phosphate (GO:0061615)	13	5	0.45	11.07	0.000251	0.00638
carnitine metabolic process (GO:0009437)	13	5	0.45	11.07	0.000251	0.00639
protein localization to microtubule (GO:0035372)	14	5	0.49	10.28	0.000331	0.0081
proteasome assembly (GO:0043248)	14	5	0.49	10.28	0.000331	0.00812
fructose 6-phosphate metabolic process (GO:0006002)	14	5	0.49	10.28	0.000331	0.00813
regulation of skeletal muscle contraction (GO:0014819)	15	5	0.52	9.59	0.000429	0.0102
amino-acid betaine metabolic process (GO:0006577)	15	5	0.52	9.59	0.000429	0.0103
Arp2/3 complex-mediated actin nucleation (GO:0034314)	16	5	0.56	8.99	0.000548	0.0127
chaperone-mediated protein complex assembly (GO:0051131)	17	5	0.59	8.46	0.00069	0.0155
regulation of Golgi organization (GO:1903358)	17	5	0.59	8.46	0.00069	0.0155
purine nucleobase metabolic process (GO:0006144)	18	5	0.63	7.99	0.000857	0.0183
viral genome replication (GO:0019079)	18	5	0.63	7.99	0.000857	0.0183
cardiac myofibril assembly (GO:0055003)	18	5	0.63	7.99	0.000857	0.0183
regulation of release of sequestered calcium ion into cytosol by sarcoplasmic reticulum (GO:0010880)	19	5	0.66	7.57	0.00105	0.0217
ribonucleoside biosynthetic process (GO:0042455)	20	5	0.69	7.2	0.00128	0.0253
purine nucleoside biosynthetic process (GO:0042451)	20	5	0.69	7.2	0.00128	0.0253
purine ribonucleoside biosynthetic process (GO:0046129)	20	5	0.69	7.2	0.00128	0.0254
hexose catabolic process (GO:0019320)	20	5	0.69	7.2	0.00128	0.0254
nucleoside biosynthetic process (GO:0009163)	20	5	0.69	7.2	0.00128	0.0254
muscle cell cellular homeostasis (GO:0046716)	21	5	0.73	6.85	0.00154	0.0293
positive regulation of nitric-oxide synthase biosynthetic process (GO:0051770)	22	5	0.76	6.54	0.00184	0.0342
COPII-coated vesicle budding (GO:0090114)	22	5	0.76	6.54	0.00184	0.0342
positive regulation of cardiac muscle cell apoptotic process (GO:0010666)	22	5	0.76	6.54	0.00184	0.0342
regulation of ubiquitin protein ligase activity (GO:1904666)	23	5	0.8	6.26	0.00218	0.0394
positive regulation of striated muscle cell apoptotic process (GO:0010663)	23	5	0.8	6.26	0.00218	0.0394
positive regulation of sodium ion transmembrane transport (GO:1902307)	23	5	0.8	6.26	0.00218	0.0395
glycosyl compound biosynthetic process (GO:1901659)	23	5	0.8	6.26	0.00218	0.0395
viral translational termination-reinitiation (GO:0075525)	5	4	0.17	23.02	0.000139	0.00376
citrate metabolic process (GO:0006101)	5	4	0.17	23.02	0.000139	0.00376
purine nucleobase biosynthetic process (GO:0009113)	7	4	0.24	16.45	0.000345	0.00838
defense response to bacterium (GO:0042742)	498	4	17.3	0.23	0.000362	0.00877
positive regulation of mRNA binding (GO:1902416)	8	4	0.28	14.39	0.000503	0.0118
negative regulation of renal sodium excretion (GO:0035814)	9	4	0.31	12.79	0.000708	0.0157
positive regulation of RNA binding (GO:1905216)	9	4	0.31	12.79	0.000708	0.0157
nucleotide salvage (GO:0043173)	9	4	0.31	12.79	0.000708	0.0157
glucan catabolic process (GO:0009251)	10	4	0.35	11.51	0.000965	0.0202
glycogen catabolic process (GO:0005980)	10	4	0.35	11.51	0.000965	0.0203
regulation of translational fidelity (GO:0006450)	10	4	0.35	11.51	0.000965	0.0203
positive regulation of viral entry into host cell (GO:0046598)	11	4	0.38	10.47	0.00128	0.0251
cellular polysaccharide catabolic process (GO:0044247)	11	4	0.38	10.47	0.00128	0.0252
positive regulation by symbiont of entry into host (GO:0075294)	11	4	0.38	10.47	0.00128	0.0252
DNA replication-dependent nucleosome organization (GO:0034723)	11	4	0.38	10.47	0.00128	0.0252
glucose catabolic process (GO:0006007)	11	4	0.38	10.47	0.00128	0.0253
DNA replication-dependent nucleosome assembly (GO:0006335)	11	4	0.38	10.47	0.00128	0.0253
regulation of endocytic recycling (GO:2001135)	12	4	0.42	9.59	0.00166	0.0312
cellular response to increased oxygen levels (GO:0036295)	12	4	0.42	9.59	0.00166	0.0312
positive regulation of actin filament depolymerization (GO:0030836)	13	4	0.45	8.86	0.00212	0.0385
physiological muscle hypertrophy (GO:0003298)	14	4	0.49	8.22	0.00265	0.0465
cell growth involved in cardiac muscle cell development (GO:0061049)	14	4	0.49	8.22	0.00265	0.0465
response to muscle activity (GO:0014850)	14	4	0.49	8.22	0.00265	0.0466
positive regulation of striated muscle contraction (GO:0045989)	14	4	0.49	8.22	0.00265	0.0466
S-adenosylmethionine metabolic process (GO:0046500)	14	4	0.49	8.22	0.00265	0.0467
physiological cardiac muscle hypertrophy (GO:0003301)	14	4	0.49	8.22	0.00265	0.0467
branched-chain amino acid catabolic process (GO:0009083)	14	4	0.49	8.22	0.00265	0.0468
pteridine-containing compound biosynthetic process (GO:0042559)	14	4	0.49	8.22	0.00265	0.0468
response to increased oxygen levels (GO:0036296)	14	4	0.49	8.22	0.00265	0.0469
polysaccharide catabolic process (GO:0000272)	14	4	0.49	8.22	0.00265	0.0469
plasma membrane repair (GO:0001778)	14	4	0.49	8.22	0.00265	0.047
protein neddylation (GO:0045116)	14	4	0.49	8.22	0.00265	0.047
aldehyde catabolic process (GO:0046185)	14	4	0.49	8.22	0.00265	0.0471
positive regulation of podosome assembly (GO:0071803)	14	4	0.49	8.22	0.00265	0.0471
sensory perception of chemical stimulus (GO:0007606)	1223	3	42.49	0.07	5.85e-15	1.05e-12
diadenosine polyphosphate biosynthetic process (GO:0015960)	3	3	0.1	28.78	0.000699	0.0155
diadenosine tetraphosphate metabolic process (GO:0015965)	3	3	0.1	28.78	0.000699	0.0156
positive regulation of fast-twitch skeletal muscle fiber contraction (GO:0031448)	3	3	0.1	28.78	0.000699	0.0156
regulation of fast-twitch skeletal muscle fiber contraction (GO:0031446)	3	3	0.1	28.78	0.000699	0.0156
diadenosine tetraphosphate biosynthetic process (GO:0015966)	3	3	0.1	28.78	0.000699	0.0156
carnitine metabolic process, CoA-linked (GO:0019254)	3	3	0.1	28.78	0.000699	0.0157
phosphocreatine biosynthetic process (GO:0046314)	4	3	0.14	21.59	0.00119	0.0238
nucleoside salvage (GO:0043174)	4	3	0.14	21.59	0.00119	0.0239
phosphagen biosynthetic process (GO:0042396)	4	3	0.14	21.59	0.00119	0.0239
actin filament fragmentation (GO:0030043)	4	3	0.14	21.59	0.00119	0.0239
purine ribonucleoside salvage (GO:0006166)	4	3	0.14	21.59	0.00119	0.024
regulation of Golgi inheritance (GO:0090170)	4	3	0.14	21.59	0.00119	0.024
telomerase holoenzyme complex assembly (GO:1905323)	4	3	0.14	21.59	0.00119	0.024
positive regulation of telomerase RNA localization to Cajal body (GO:1904874)	4	3	0.14	21.59	0.00119	0.024
phosphagen metabolic process (GO:0006599)	4	3	0.14	21.59	0.00119	0.0241
regulation of vacuole fusion, non-autophagic (GO:0032889)	4	3	0.14	21.59	0.00119	0.0241
'de novo' IMP biosynthetic process (GO:0006189)	4	3	0.14	21.59	0.00119	0.0241
nitrobenzene metabolic process (GO:0018916)	4	3	0.14	21.59	0.00119	0.0242
phosphocreatine metabolic process (GO:0006603)	4	3	0.14	21.59	0.00119	0.0242
chromosome movement towards spindle pole (GO:0051305)	5	3	0.17	17.27	0.00186	0.0343
regulation of twitch skeletal muscle contraction (GO:0014724)	5	3	0.17	17.27	0.00186	0.0343
RNA localization to Cajal body (GO:0090670)	5	3	0.17	17.27	0.00186	0.0344
scaRNA localization to Cajal body (GO:0090666)	5	3	0.17	17.27	0.00186	0.0344
cellular response to hyperoxia (GO:0071455)	5	3	0.17	17.27	0.00186	0.0344
RNA localization to nucleus (GO:0090685)	5	3	0.17	17.27	0.00186	0.0345
bradykinin catabolic process (GO:0010815)	6	3	0.21	14.39	0.00272	0.0473
tetrahydrofolate biosynthetic process (GO:0046654)	6	3	0.21	14.39	0.00272	0.0473
purine nucleotide salvage (GO:0032261)	6	3	0.21	14.39	0.00272	0.0474
negative regulation of mitochondrial membrane permeability (GO:0035795)	6	3	0.21	14.39	0.00272	0.0474
positive regulation of endocytic recycling (GO:2001137)	6	3	0.21	14.39	0.00272	0.0475
succinyl-CoA metabolic process (GO:0006104)	6	3	0.21	14.39	0.00272	0.0475
lactate biosynthetic process (GO:0019249)	6	3	0.21	14.39	0.00272	0.0476
pattern specification process (GO:0007389)	456	2	15.84	0.13	3.54e-05	0.00115
humoral immune response (GO:0006959)	423	2	14.7	0.14	0.000105	0.00298
adaptive immune response based on somatic recombination of immune receptors built from immunoglobulin superfamily domains (GO:0002460)	343	2	11.92	0.17	0.00127	0.0254
lymphocyte mediated immunity (GO:0002449)	320	2	11.12	0.18	0.00257	0.0459
sensory perception of smell (GO:0007608)	1123	1	39.02	0.03	5.68e-16	1.26e-13
regionalization (GO:0003002)	355	1	12.33	0.08	0.000142	0.00383
B cell mediated immunity (GO:0019724)	271	1	9.42	0.11	0.00185	0.0343
immunoglobulin mediated immune response (GO:0016064)	267	0	9.28	< 0.01	0.000211	0.00552
complement activation (GO:0006956)	228	0	7.92	< 0.01	0.000667	0.0151
complement activation, classical pathway (GO:0006958)	216	0	7.51	< 0.01	0.000988	0.0206
humoral immune response mediated by circulating immunoglobulin (GO:0002455)	221	0	7.68	< 0.01	0.00101	0.021
phagocytosis, recognition (GO:0006910)	203	0	7.05	< 0.01	0.00238	0.0426

## Sheet: UPvsDown in ELV-OB
Proteins differentially concentrated in OB-ELV vs WT-ELV, released from quadriceps
Red: proteins eniched in OB-ELV; Blue: proteins enriched in WT-ELV
accession	protein name	gene name	coverage	MW	#peptides	#specific peptides	#peptide matches	#specific peptide matches	log2FC(OB/WT)	p-value	raw abundance OB1	raw abundance OB2	raw abundance OB3	raw abundance WT1	raw abundance WT2	raw abundance WT3
ARLY	Argininosuccinate lyase	Asl	6.25	51739	2	2	10	10	3.6238	2.37448e-05	15.9263	13.9154	16.1109	11.9744	12.3049	12.8962
NAA15	N-alpha-acetyltransferase 15, NatA auxiliary subunit	Naa15	9.25	100961	4	4	7	7	3.42583	0.00037017	16.4742	16.6377	16.6924	15.6505	12.4204	13.9045
ILK	Integrin-linked protein kinase	Ilk	11.73	51373	4	4	12	12	2.47113	3.27372e-05	17.9395	17.8339	17.5844	15.919	14.8908	15.8615
EI2BA	Translation initiation factor eIF-2B subunit alpha	Eif2b1	17.38	33816	3	3	15	15	2.35245	0.00167709	15.0795	16.4984	13.7574	15.0022	13.1515	12.9756
ARL1	ADP-ribosylation factor-like protein 1	Arl1	49.72	20412	6	6	25	25	2.33845	0.00743427	18.6084	17.905	18.3314	18.506	13.353	16.402
NDUV1	NADH dehydrogenase [ubiquinone] flavoprotein 1, mitochondrial	Ndufv1	15.95	50834	5	5	9	9	2.32843	2.33571e-05	17.8867	18.3393	17.4573	16.5033	15.3852	16.3196
UBE4A	Ubiquitin conjugation factor E4 A	Ube4a	5.64	118198	4	4	14	14	2.29935	0.00126015	16.7594	17.1327	17.2093	16.5315	13.2185	14.4342
SEPT2	Septin-2	Septin2	12.19	41526	3	3	11	11	2.23855	0.00328703	16.8878	16.7364	16.1254	14.3044	14.3029	13.9066
MYO1C	Unconventional myosin-Ic	Myo1c	6.02	121944	3	3	6	6	2.16993	0.000165507	14.8859	15.0208	11.5334	12.2638	11.5915	12.0865
LYPA2	Acyl-protein thioesterase 2	Lypla2	18.61	24794	2	2	7	7	2.10022	7.18453e-07	17.6341	17.4583	17.6121	15.8559	15.0919	15.6285
FRIH	Ferritin heavy chain	Fth1	42.86	21067	7	7	39	39	2.04773	5.97054e-07	18.626	19.361	19.0961	17.3982	17.2662	16.7911
AOC3	Membrane primary amine oxidase	Aoc3	4.58	84534	2	2	14	14	1.95783	0.000297862	14.5767	15.9072	17.2741	15.1728	13.6754	14.464
AP2M1	AP-2 complex subunit mu	Ap2m1	20.92	49655	5	5	9	9	1.85856	1.70617e-08	17.2158	17.0031	16.1456	14.9343	15.057	15.0043
HCDH	Hydroxyacyl-coenzyme A dehydrogenase, mitochondrial	Hadh	20.06	34464	3	3	18	18	1.81492	0.000110248	16.6154	17.4442	16.685	16.1825	14.0161	14.2697
CPT2	Carnitine O-palmitoyltransferase 2, mitochondrial	Cpt2	9.73	73981	3	3	10	10	1.76664	0.0058474	14.8186	15.6173	14.7984	12.6499	12.8616	11.6394
MAAI	Maleylacetoacetate isomerase	Gstz1	26.39	24275	4	4	20	20	1.71877	0.000172197	17.6166	18.3372	18.2862	17.14	15.3708	16.8691
CSRP3	Cysteine and glycine-rich protein 3	Csrp3	30.41	20895	4	4	9	9	1.65107	0.00936496	19.3317	19.3445	18.247	16.1521	15.6814	17.4466
COMT	Catechol O-methyltransferase	Comt	32.45	29486	6	6	25	25	1.64906	0.000120604	18.2634	18.1933	18.333	17.1143	17.1511	15.8732
NRAP	Nebulin-related-anchoring protein	Nrap	3.82	195756	5	5	12	12	1.64655	0.000247948	18.5936	18.0378	17.954	17.5747	15.768	15.9757
CATD	Cathepsin D	Ctsd	15.37	44954	5	5	21	21	1.60054	0.000386013	19.2974	18.0396	19.8192	18.6538	17.3796	17.3424
THTM	3-mercaptopyruvate sulfurtransferase	Mpst	19.87	33023	4	4	17	17	1.59033	0.00362039	17.3346	17.5792	17.8475	16.2857	17.0214	16.4004
CAV1	Caveolin-1	Cav1	38.76	20539	5	5	24	24	1.51048	2.61955e-05	19.56	20.4633	20.3501	19.1288	18.9513	17.1633
ODO1	2-oxoglutarate dehydrogenase, mitochondrial	Ogdh	13.98	116449	9	9	43	43	1.44403	4.10309e-05	17.8819	19.0048	18.0931	17.7251	16.4214	16.4508
XPP1	Xaa-Pro aminopeptidase 1	Xpnpep1	8.99	69591	4	4	9	9	1.37596	0.00366105	17.256	16.9618	16.539	15.5679	15.703	15.5095
FRIL1	Ferritin light chain 1	Ftl1	56.28	20802	11	11	57	57	1.34273	3.03463e-05	21.6528	21.647	22.0041	20.4575	20.4223	19.5603
PEDF	Pigment epithelium-derived factor	Serpinf1	14.63	46234	4	4	8	8	1.32536	1.20264e-05	17.9573	17.009	16.6301	16.2455	15.8911	15.7639
STAT3	Signal transducer and activator of transcription 3	Stat3	18.96	88054	8	8	28	28	1.323	0.000935449	18.6597	18.5407	18.3924	17.2545	16.0525	17.0257
AL1A1	Retinal dehydrogenase 1	Aldh1a1	30.14	54468	9	9	38	38	1.32231	0.00014221	20.0733	20.8319	20.7063	18.816	19.7254	20.0604
CACP	Carnitine O-acetyltransferase	Crat	12.62	70840	6	6	17	17	1.28869	0.000174352	17.947	18.1314	18.1244	17.1495	16.7665	16.1678
ACADL	Long-chain specific acyl-CoA dehydrogenase, mitochondrial	Acadl	30.23	47908	10	10	55	55	1.23036	9.11327e-07	20.5157	20.8285	21.013	19.3476	19.5001	19.7635
2A5E	Serine/threonine-protein phosphatase 2A 56 kDa regulatory subunit epsilon isoform	Ppp2r5e	16.06	54713	5	4	20	19	1.16498	0.000239356	15.979	16.3583	15.7437	15.5551	14.6274	15.2403
SCOT1	Succinyl-CoA:3-ketoacid coenzyme A transferase 1, mitochondrial	Oxct1	11.92	55989	3	3	17	17	1.11329	0.00385246	16.094	16.6472	16.5504	14.2306	14.9825	15.6665
DPEP1	Dipeptidase 1	Dpep1	22.68	45722	3	3	12	12	1.11035	0.000386695	14.9733	16.3965	17.1214	16.2591	14.1184	15.3021
CATB	Cathepsin B	Ctsb	32.15	37280	7	7	43	43	1.08269	0.000919049	19.0336	19.6966	18.9294	16.9686	18.6591	18.3993
SND1	Staphylococcal nuclease domain-containing protein 1	Snd1	10.99	102088	6	6	20	20	1.05736	0.00196572	18.3311	16.8475	17.8428	18.7586	15.6074	17.1958
THIM	3-ketoacyl-CoA thiolase, mitochondrial	Acaa2	36.27	41830	8	8	37	37	1.0454	2.69421e-05	19.8652	20.2023	20.7449	19.5713	18.9887	19.2335
PYC	Pyruvate carboxylase, mitochondrial	Pc	9	129685	5	5	29	29	1.02444	0.00448221	17.1157	17.7806	16.7613	17.1607	15.2172	16.8647
DCAM1	S-adenosylmethionine decarboxylase proenzyme 1	Amd1	16.17	38272	3	3	11	11	-4.21998	0.000229655	12.4054	14.0125	14.354	18.8012	17.9803	17.5463
FHL3	Four and a half LIM domains protein 3	Fhl3	10.38	31795	2	2	12	12	-3.31652	0.00582127	14.5744	14.2152	15.2628	15.1829	20.5143	20.6097
RPN2	Dolichyl-diphosphooligosaccharide--protein glycosyltransferase subunit 2	Rpn2	13.15	69063	4	4	8	8	-2.5517	7.37767e-05	13.6072	12.5917	15.8832	16.0397	16.2699	15.6824
CIP4	Cdc42-interacting protein 4	Trip10	6.97	68489	2	2	11	11	-1.75728	0.00159654	15.2003	13.0481	15.9303	16.2855	16.0851	16.3593
DIAP1	Protein diaphanous homolog 1	Diaph1	2.47	139343	2	2	8	8	-1.53335	0.00675498	14.1725	14.0078	13.984	17.2041	14.2865	16.9899
STRN3	Striatin-3	Strn3	5.15	87150	3	3	6	6	-1.20435	0.000354053	19.5461	19.1544	19.6492	20.6663	20.2691	20.7355
ACE	Angiotensin-converting enzyme	Ace	7.93	150918	7	7	37	37	-1.14288	8.03352e-05	16.8875	15.881	17.3659	18.4226	17.735	17.4642
RAB2A	Ras-related protein Rab-2A	Rab2a	41.04	23548	7	7	40	40	-1.09257	0.000406632	22.6321	22.8561	22.9385	23.6163	23.8365	23.6701
TM38A	Trimeric intracellular cation channel type A	Tmem38a	27.85	33309	6	6	31	31	-1.05446	1.06503e-06	18.6466	18.7871	19.0835	20.4756	19.6146	19.4772
LEG1	Galectin-1	Lgals1	33.33	14866	3	3	21	21	-1.02386	0.00244392	18.4612	17.8987	18.62	19.3376	19.5496	18.4534
CLH1	Clathrin heavy chain 1	Cltc	57.43	191557	71	71	667	667	-1.01395	0.00590061	24.0186	24.1602	24.2588	24.4509	25.476	25.9264
HHATL	Protein-cysteine N-palmitoyltransferase HHAT-like protein	Hhatl	10.34	56431	3	3	22	22	-1.00608	0.00887603	15.3818	15.9223	15.2112	17.8557	15.4593	16.4732
