# Supplementary material for: Profiling of ob/ob mice skeletal muscle exosome-like vesicles demonstrates combined action of miRNAs, proteins and lipids to modulate lipid homeostasis in recipient cells
Source: Sci Rep. 2021 Nov 3;11:21626. doi: 10.1038/s41598-021-00983-3 (PMC8566600; doi:10.1038/s41598-021-00983-3)
Supplement: Supplementary file 3 — Supplementary Information 3. [file 41598_2021_983_MOESM3_ESM.xls]

## Sheet: WT-ELV-miRNAs
Supplementary Table 4: List of ELV-miRNAs released from mouse quadriceps (n=4 independant mice)
TLDA= TaqMan Low Density Arrays. Data are expressed as Ct values
Data are expressed as qRT-PCR Ct values.
The Ct is defined as the number of cycles required for the fluorescent signal to cross the threshold (i.e.; exceeds background level).
Ct levels are inversely proportional to the amount of target nucleic acid in the sample (i.e.; the lower the Ct level the greater the amount
of target nucleic acid in the sample).
TLDA ID	miRNA annotations on TLDA	miRBase release 20 new annotations	mean	SEM	miRBase I.D.
4395357	miR-133a	mmu-miR-133a-3p	15.9556	0.569869	MIMAT0000145
4381063	miR-709		20.1831	0.145761	MIMAT0003499
4395358	miR-133b	mmu-miR-133b-3p	20.461	0.251445	MIMAT0000769
4373092	miR-206	mmu-miR-206-3p	20.9433	0.56286	MIMAT0000239
4378096	miR-486	mmu-miR-486-5p	21.4712	0.259933	MIMAT0003130
4395333	miR-1	mmu-miR-1a-3p	22.222	0.296833	MIMAT0000123
4395389	miR-145	mmu-mir-145a	22.9616	0.751329	MIMAT0000157
4395597	miR-193b	mmu-miR-193b-3p	22.9695	0.53813	MIMAT0004859
4373072	miR-24	mmu-miR-24-3p	23.4698	0.248109	MIMAT0000219
4373148	miR-125b-5p	mmu-miR-125b-5p	23.7197	0.827335	MIMAT0000136
4373060	miR-30c	mmu-miR-30c-5p	23.9705	0.0715378	MIMAT0000514
4373290	miR-30b	mmu-miR-30b-5p	23.978	0.0687055	MIMAT0000130
4395366	miR-149	mmu-miR-149-5p	24.107	0.124161	MIMAT0000159
4373127	miR-150	mmu-miR-150-5p	24.2304	0.703954	MIMAT0000160
4395410	miR-191	mmu-miR-191-5p	24.2327	0.703744	MIMAT0000221
4373121	miR-16	mmu-miR-16-5p	24.7044	0.45514	MIMAT0000527
4381032	miR-484		24.7094	0.443651	MIMAT0003127
4373168	let-7b	mmu-let-7b-5p	24.7109	0.236929	MIMAT0000522
4373167	let-7c	mmu-let-7c-5p	24.7215	0.316827	MIMAT0000523
4373049	miR-328	mmu-miR-328-3p	24.7404	0.536919	MIMAT0000565
4395517	let-7e	mmu-let-7e-5p	24.7581	0.432923	MIMAT0000524
4395354	miR-378	mmu-miR-378a-5p	24.8651	1.05688	MIMAT0000742
4373013	miR-92a	mmu-miR-92a-3p	24.9655	0.0666552	MIMAT0000539
4395388	miR-320	mmu-miR-320-3p	24.966	0.52829	MIMAT0000666
4395419	miR-17	mmu-miR-17-5p	25.0223	1.4836	MIMAT0000649
4373115	miR-181c	mmu-miR-181c-5p	25.0223	1.4836	MIMAT0000674
4373062	miR-30a*	mmu-miR-30a-3p	25.1017	0.716318	MIMAT0000129
4395223	miR-29a	mmu-miR-29a-3p	25.2101	0.449198	MIMAT0000535
4395166	miR-26a	mmu-miR-26a-5p	25.2271	0.544318	MIMAT0000533
4373057	miR-30e*	mmu-miR-30e-3p	25.4185	0.304917	MIMAT0000249
4395343	miR-135a*	mmu-miR-135a-1-3p	25.4255	1.21575	MIMAT0004531
4395734	miR-434-3p		25.4713	0.246201	MIMAT0001422
4395339	miR-126-3p	mmu-miR-126a-3p?	25.4805	0.81844	MIMAT0000138
4373007	miR-99b	mmu-miR-99b-5p	25.7503	0.506877	MIMAT0000132
4381076	miR-678		25.7797	2.27981	MIMAT0003452
4373061	miR-30a	mmu-miR-30a-5p	25.9594	0.057731	MIMAT0000128
4373194	miR-365	mmu-miR-365-3p	25.9968	0.635328	MIMAT0000711
4373079	miR-22	mmu-miR-22-3p	26.1731	0.14579	MIMAT0000531
4395460	miR-574-3p		26.207	0.691409	MIMAT0004894
4395400	miR-139-5p		26.479	0.238321	MIMAT0000656
4395417	miR-214	mmu-miR-214-3p	26.4849	0.239067	MIMAT0000661
4395309	miR-125a-5p		26.7303	0.999036	MIMAT0000135
4373098	miR-19b	mmu-miR-19b-3p	26.7342	0.274916	MIMAT0000513
4395394	let-7d	mmu-let-7d-5p	26.7358	0.204528	MIMAT0000383
4395371	miR-342-3p		26.951	0.656627	MIMAT0000590
4395415	miR-199a-3p		26.9592	0.0557559	MIMAT0000230
4373132	miR-146a	mmu-miR-146a-5p	26.971	0.369469	MIMAT0000158
4395627	miR-29b*	mmu-miR-29b-1-5p	27.1266	0.133558	MIMAT0004523
4373147	miR-127	mmu-miR-127-3p	27.2155	0.53772	MIMAT0000139
4373117	miR-181a	mmu-miR-181a-5p	27.2396	0.532271	MIMAT0000210
4373046	miR-331-3p		27.2747	0.222919	MIMAT0000571
4373094	miR-204	mmu-miR-204-5p	27.4737	0.351079	MIMAT0000237
4395334	miR-30e	mmu-miR-30e-5p	27.6937	0.424796	MIMAT0000248
4395387	miR-222	mmu-miR-222-3p	27.7043	0.702504	MIMAT0000670
4395406	miR-223	mmu-miR-223-3p	27.7157	0.427613	MIMAT0000665
4373105	miR-195	mmu-miR-195a-5p	27.717	0.283483	MIMAT0000225
4395364	miR-101a	mmu-miR-101a-3p	27.7234	0.245163	MIMAT0000133
4395678	miR-877*	mmu-miR-877-3p	27.7436	0.264368	MIMAT0004862
4395661	miR-101b	mmu-miR-101b-3p	27.9441	0.228349	MIMAT0000616
4373059	miR-30d	mmu-miR-30d-5p	27.9642	0.047143	MIMAT0000515
4373304	miR-151-3p		27.9913	0.00176383	MIMAT0000161
4386776	miR-676	mmu-miR-676-3p	27.999	0.569005	MIMAT0003782
4395360	miR-143	mmu-miR-143-3p	28.2291	0.277083	MIMAT0000247
4395332	let-7i	mmu-let-7i-5p	28.2343	0.313739	MIMAT0000122
4395639	miR-324-3p		28.2355	0.300333	MIMAT0000556
4373286	miR-20a	mmu-miR-20a-5p	28.4643	0.340017	MIMAT0000529
4395167	miR-26b	mmu-miR-26b-5p	28.494	0.700016	MIMAT0000534
4395393	let-7g	mmu-let-7g-5p	28.4944	0.242068	MIMAT0000121
4381086	miR-690		28.6126	0.304815	MIMAT0003469
4395624	miR-24-2*	mmu-miR-24-2-5p	28.699	0.120542	MIMAT0005440
4381013	miR-411	mmu-miR-411-5p	28.7266	0.417497	MIMAT0004747
4395396	miR-186	mmu-miR-186-5p	28.7295	0.70696	MIMAT0000215
4395402	miR-877	mmu-miR-877-5p	28.81	0.248896	MIMAT0004861
4395568	miR-764-5p		28.9161	1.23637	MIMAT0003894
4395643	miR-141*	mmu-miR-141-5p	28.9183	1.48532	MIMAT0004533
4395170	miR-152	mmu-miR-152-3p	28.9648	0.0636641	MIMAT0000162
4381118	miR-7a*	mmu-miR-7a-1-3p	28.9948	0.597072	MIMAT0004670
4373067	miR-28	mmu-miR-28a-5p	29.2114	0.199215	MIMAT0000653
4373287	miR-27a	mmu-miR-27a-3p	29.2218	0.528293	MIMAT0000537
4373287	miR-27a	mmu-miR-27a-3p	29.2273	0.864592	MIMAT0000537
4378103	miR-539	mmu-miR-539-5p	29.2411	0.996824	MIMAT0003169
4395707	miR-193*	mmu-miR-193a-5p	29.3981	0.393442	MIMAT0004544
4395701	miR-155	mmu-miR-155-5p	29.4379	0.566536	MIMAT0000165
4386764	miR-485*	mmu-miR-485-3p	29.4595	0.416177	MIMAT0003129
4373068	miR-27b	mmu-miR-27b-3p	29.4675	0.70877	MIMAT0000126
4373024	miR-378*	mmu-miR-378a-5p	29.4728	0.40981	MIMAT0000742
4395645	miR-337-5p		29.4946	0.328929	MIMAT0004644
4395658	miR-345-5p		29.6337	0.868878	MIMAT0000595
4395382	miR-185	mmu-miR-185-5p	29.6603	0.339285	MIMAT0000214
4386769	miR-667	mmu-miR-667-3p	29.6703	0.321276	MIMAT0003734
4373349	miR-379	mmu-miR-379-5p	29.671	0.862542	MIMAT0000743
4386772	miR-673-5p		29.6829	5.2316	MIMAT0003739
4373045	miR-335-5p		29.7244	0.275741	MIMAT0000766
4373095	miR-203	mmu-miR-203-3p	29.7448	0.305443	MIMAT0000236
4395466	miR-532-3p		29.7475	0.457633	MIMAT0004781
4395250	miR-93*	mmu-miR-93-3p	29.9666	0.543771	MIMAT0004636
4395307	miR-99b*	mmu-miR-99b-3p	29.9757	0.564941	MIMAT0004525
4395641	miR-136	mmu-miR-136-5p	29.9905	0.88678	MIMAT0000148
4395748	miR-34b-3p		29.9909	0.0646111	MIMAT0004581
4373073	miR-23b	mmu-miR-23b-3p	30.0166	0.639254	MIMAT0000125
4373269	miR-126-5p	mmu-miR-126a-5p	30.2234	0.525273	MIMAT0000137
4381053	miR-491	mmu-miR-491-5p	30.2318	0.451194	MIMAT0003486
4395327	miR-128a	mmu-miR-128-3p	30.2365	0.805102	MIMAT0000140
4373302	miR-93	mmu-miR-93-5p	30.2401	0.557578	MIMAT0000540
4395431	miR-188-5p		30.2607	0.525276	MIMAT0000217
4395638	miR-125b*	mmu-miR-125b-2-3p	30.3463	0.266615	MIMAT0004529
4373360	miR-451	mmu-miR-451a	30.459	0.34308	MIMAT0001632
4380928	miR-532-5p		30.4668	0.598536	MIMAT0002889
4373155	miR-106b	mmu-miR-106b-5p	30.4742	0.354507	MIMAT0000386
4386773	miR-674*	mmu-miR-674-3p	30.4833	0.597028	MIMAT0003741
4373158	miR-103	mmu-miR-103-3p	30.4968	0.262994	MIMAT0000546
4395296	miR-335-3p		30.6653	0.323224	MIMAT0004704
4381079	miR-680		30.7203	0.331144	MIMAT0003457
4373071	miR-25	mmu-miR-25-3p	30.7212	0.525632	MIMAT0000652
4373374	miR-140	mmu-miR-140-5p	30.7339	0.249468	MIMAT0000151
4373130	miR-148a	mmu-miR-148a-3p	30.7391	0.797839	MIMAT0000516
4395404	miR-214*	mmu-miR-214-5p	30.7504	0.190775	MIMAT0004664
4395451	miR-423-5p		30.7813	0.6674	MIMAT0004825
4395608	let-7a*	mmu-let-7a-1-3p	30.9007	0.727577	MIMAT0004620
4395714	miR-34c*	mmu-miR-34c-3p	30.981	0.522635	MIMAT0004580
4381078	miR-495	mmu-miR-495-3p	30.9863	1.00719	MIMAT0003456
4395326	miR-196b	mmu-miR-196b-5p	30.9863	0.656882	MIMAT0001081
4395435	miR-744	mmu-miR-744-5p	31.2254	0.56262	MIMAT0004187
4395580	miR-376c	mmu-miR-376c-3p	31.2488	0.284643	MIMAT0003183
4373122	miR-15b	mmu-miR-15b-5p	31.2735	0.281785	MIMAT0000124
4395247	miR-33*	mmu-miR-33-3p	31.31	0.659457	MIMAT0004666
4373295	miR-124	mmu-miR-124-3p	31.3477	0.661833	MIMAT0000134
4373035	miR-361	mmu-miR-361-5p	31.348	0.339634	MIMAT0000704
4381046	miR-497	mmu-miR-497-5p	31.4903	0.724614	MIMAT0003453
4395683	miR-224	mmu-miR-224-5p	31.4993	0.35286	MIMAT0000671
4395556	miR-27a*	mmu-miR-27a-5p	31.6359	0.250857	MIMAT0004633
4381061	miR-706		31.6814	0.356668	MIMAT0003496
4395171	miR-29c	mmu-miR-29c-3p	31.7056	0.99378	MIMAT0000536
4373081	miR-218	mmu-miR-218-5p	31.7083	0.219428	MIMAT0000663
4395395	miR-138	mmu-miR-138-5p	31.7292	0.694401	MIMAT0000150
4373145	miR-130a	mmu-miR-130a-3p	31.7464	0.914298	MIMAT0000141
4373064	miR-301a	mmu-miR-301a-3p	31.7605	0.708372	MIMAT0000379
4395558	miR-29a*	mmu-miR-29a-5p	31.9507	0.19097	MIMAT0004631
4395581	miR-376b*	mmu-miR-376b-5p	31.9616	0.225563	MIMAT0003388
4395666	miR-503*	mmu-miR-503-3p	31.9742	0.722478	MIMAT0004790
4395433	miR-671-3p		31.9869	0.089022	MIMAT0004821
4378093	miR-410	mmu-miR-410-3p	31.9949	0.415467	MIMAT0001091
4373108	miR-192	mmu-miR-192-5p	32.0035	0.740296	MIMAT0000517
4373052	miR-324-5p		32.0087	0.571895	MIMAT0000555
4373099	miR-19a	mmu-miR-19a-3p	32.2359	0.800525	MIMAT0000651
4395730	miR-301b	mmu-miR-301b-3p	32.2502	0.290581	MIMAT0004186
4373066	miR-296-5p		32.2546	0.291578	MIMAT0000374
4395609	let-7c-1*	mmu-let-7c-1-3p	32.3413	0.260878	MIMAT0004622
4373309	miR-199b*	mmu-miR-199b-5p	32.3687	0.405529	MIMAT0000672
4373106	miR-194	mmu-miR-194-5p	32.6882	0.866084	MIMAT0000224
4395711	miR-434-5p		32.7264	0.351452	MIMAT0001421
4373136	miR-142-3p		32.7301	0.464951	MIMAT0000155
4395369	miR-340-5p		32.7454	0.252453	MIMAT0004651
4395560	miR-592	mmu-miR-592-5p	32.7522	0.134222	MIMAT0003730
4395374	miR-190b	mmu-miR-190b-5p	32.931	0.0887149	MIMAT0004852
4373336	miR-329	mmu-miR-329-3p	32.9587	1.15702	MIMAT0000567
4395704	miR-186*	mmu-miR-186-3p	32.9729	0.784359	MIMAT0004540
4395452	miR-708	mmu-miR-708-5p	32.975	0.582268	MIMAT0004828
4395672	miR-872*	mmu-miR-872-3p	32.9962	1.70261	MIMAT0004935
4381092	miR-467b*	mmu-miR-467b-3p	33.002	1.59115	MIMAT0003478
4395476	miR-494	mmu-miR-494-3p	33.007	0.657407	MIMAT0003182
4395620	miR-18a*	mmu-miR-18a-3p	33.07	0.43991	MIMAT0004626
4373113	miR-184	mmu-miR-184-3p	33.186	0.914444	MIMAT0000213
4386775	miR-676*	mmu-miR-676-5p	33.2341	0.234829	MIMAT0003781
4373288	miR-29b	mmu-miR-29b-3p	33.302	0.879914	MIMAT0000127
4395662	miR-337-3p		33.315	1.45129	MIMAT0000578
4395717	miR-467a	mmu-miR-467a-3p	33.3303	0.336405	MIMAT0002108
4395660	miR-350	mmu-miR-350-3p	33.369	0.697276	MIMAT0000605
4373347	miR-376a	mmu-miR-376a-3p	33.4833	0.360749	MIMAT0000740
4381131	miR-29c*	mmu-miR-29c-5p	33.582	0.225637	MIMAT0004632
4395361	miR-193	mmu-miR-193a-3p	33.975	0.56869	MIMAT0000223
4378098	miR-455*	mmu-miR-455-5p	34.2277	0.553129	MIMAT0003485
4395607	miR-196a*	mmu-miR-196a-2-3p	34.2363	0.373011	MIMAT0004618
4395310	miR-125a-3p		34.2569	0.635034	MIMAT0004528
4395370	miR-340-3p		34.3087	1.5366	MIMAT0000586
4381081	miR-682		34.321	0.891486	MIMAT0003459
4373110	miR-190	mmu-miR-190a-5p	34.6347	1.34733	MIMAT0000220
4395375	miR-872	mmu-miR-872-5p	34.6397	0.898359	MIMAT0004934
4395342	miR-9*	mmu-miR-9-3p	34.9873	0.594327	MIMAT0000143
4381058	miR-701	mmu-miR-701-5p	35.0667	0.068754	MIMAT0003491
4373331	miR-31	mmu-miR-31-5p	35.5078	1.02323	MIMAT0000538
4395463	miR-652	mmu-miR-652-3p	35.9987	0.0144491	MIMAT0003711
4395706	miR-191*	mmu-miR-191-3p	36.2922	0.5273	MIMAT0004542
4395765	rno-miR-1	rno-miR-1-3p	21.6879	0.351155	MIMAT0003125
4395750	rno-miR-196c	rno-miR-196c-5p	28.9837	0.526327	MIMAT0005303
4395777	rno-miR-204*	rno-miR-204-3p	30.9857	0.601469	MIMAT0004739
4373187	rno-miR-224	rno-miR-224-5p	31.7308	0.499041	MIMAT0003119
4395762	rno-miR-345-3p		32.2531	0.460856	MIMAT0004655
4395764	rno-miR-351	rno-miR-351-5p	34.4977	0.201796	MIMAT0000608
4395751	rno-miR-463	rno-miR-463-3p	28.5961	0.374398	MIMAT0005317
4381103	rno-miR-664	rno-miR-664-3p	25.6697	0.243688	MIMAT0003382

## Sheet: OB-ELV_miRNAs
List of OB-ELV miRNAs
TLDA= TaqMan Low Density Arrays. Data are expressed as Ct values
Data are expressed as qRT-PCR Ct values.
The Ct is defined as the number of cycles required for the fluorescent signal to cross the threshold (i.e.; exceeds background level).
Ct levels are inversely proportional to the amount of target nucleic acid in the sample (i.e.; the lower the Ct level the greater the amount
of target nucleic acid in the sample).
TLDA ID	miRNA annotations	mean exo ob	sem exo ob
4373168	mmu-let-7b	26.3014	0.341593
4373167	mmu-let-7c	26.7225	0.325229
4395394	mmu-let-7d	28.7404	0.226754
4395393	mmu-let-7g	30.6763	0.528858
4395333	mmu-miR-1	25.9753	0.333416
4395364	mmu-miR-101a	31.7255	0.497902
4395661	mmu-miR-101b	31.2899	0.126804
4373155	mmu-miR-106b	32.7701	1.05616
4395309	mmu-miR-125a-5p	27.9777	0.71343
4373148	mmu-miR-125b-5p	25.2058	0.59456
4395339	mmu-miR-126-3p	27.9538	0.811027
4373269	mmu-miR-126-5p	33.4767	0.685128
4373147	mmu-miR-127	27.9932	0.745697
4395357	mmu-miR-133a	17.6825	0.738214
4395358	mmu-miR-133b	22.2453	0.243567
4395343	mmu-miR-135a*	26.9385	0.94585
4395641	mmu-miR-136	32.0091	0.50872
4395395	mmu-miR-138	33.7585	0.551229
4373374	mmu-miR-140	32.7449	0.322606
4395360	mmu-miR-143	30.7572	0.454105
4395389	mmu-miR-145	23.9685	0.444326
4373132	mmu-miR-146a	29.4489	0.562754
4373130	mmu-miR-148a	32.0149	0.47437
4373127	mmu-miR-150	26.21	0.631816
4395170	mmu-miR-152	31.4537	0.495825
4395701	mmu-miR-155	30.9451	0.449599
4373121	mmu-miR-16	27.697	0.516279
4373117	mmu-miR-181a	28.7532	0.214878
4395396	mmu-miR-186	30.4383	1.04077
4395431	mmu-miR-188-5p	30.301	1.07986
4395410	mmu-miR-191	26.1948	0.890069
4373108	mmu-miR-192	32.7923	0.877745
4395707	mmu-miR-193*	31.3749	0.286871
4395597	mmu-miR-193b	24.4601	0.450632
4373105	mmu-miR-195	30.4576	0.429599
4395326	mmu-miR-196b	32.7694	0.66556
4395415	mmu-miR-199a-3p	28.9999	0.280471
4373309	mmu-miR-199b*	33.7043	1.05951
4373099	mmu-miR-19a	34.9774	0.209926
4373098	mmu-miR-19b	29.4749	0.513865
4373095	mmu-miR-203	31.0452	0.81664
4373094	mmu-miR-204	28.2541	0.343151
4373092	mmu-miR-206	22.6594	0.859655
4395417	mmu-miR-214	27.9744	0.286617
4395404	mmu-miR-214*	31.7686	0.0996876
4373079	mmu-miR-22	28.5658	0.285899
4395387	mmu-miR-222	28.9433	0.477043
4395406	mmu-miR-223	29.7022	0.581276
4395683	mmu-miR-224	31.4858	0.203319
4373072	mmu-miR-24	25.1882	0.391276
4373071	mmu-miR-25	32.0024	1.30059
4395166	mmu-miR-26a	27.4596	0.52187
4395167	mmu-miR-26b	31.226	0.601788
4373287	mmu-miR-27a	31.2459	0.609094
4395556	mmu-miR-27a*	32.6698	0.321994
4395223	mmu-miR-29a	27.9679	0.503729
4395627	mmu-miR-29b*	27.6665	0.160114
4395171	mmu-miR-29c	34.4979	0.155772
4373061	mmu-miR-30a	27.7066	0.319879
4373062	mmu-miR-30a*	28.2385	1.03535
4373290	mmu-miR-30b	26.2108	0.377384
4373060	mmu-miR-30c	25.4296	0.345828
4373059	mmu-miR-30d	29.4788	0.187782
4395334	mmu-miR-30e	29.48	0.294607
4373057	mmu-miR-30e*	27.8023	0.819555
4373331	mmu-miR-31	36.2927	0.589278
4395388	mmu-miR-320	26.4641	0.445929
4373049	mmu-miR-328	25.494	0.447783
4373045	mmu-miR-335-5p	31.7097	0.67469
4395645	mmu-miR-337-5p	30.4726	0.203406
4395370	mmu-miR-340-3p	35.0188	0.714781
4395371	mmu-miR-342-3p	27.4404	1.06965
4395748	mmu-miR-34b-3p	30.2784	0.709407
4395714	mmu-miR-34c*	31.4911	0.798925
4373194	mmu-miR-365	27.7221	0.309831
4395581	mmu-miR-376b*	32.7383	0.509254
4395354	mmu-miR-378	27.9208	1.62991
4373024	mmu-miR-378*	31.2143	0.444445
4381013	mmu-miR-411	30.725	0.321785
4395734	mmu-miR-434-3p	26.467	0.321131
4381092	mmu-miR-467b*	33.2669	1.36917
4381032	mmu-miR-484	25.7003	0.6301
4378096	mmu-miR-486	22.2321	0.33456
4381053	mmu-miR-491	30.5094	0.482097
4395476	mmu-miR-494	34.0209	0.533939
4395466	mmu-miR-532-3p	31.482	0.43269
4395460	mmu-miR-574-3p	27.1996	0.888516
4386772	mmu-miR-673-5p	35.4149	0.871107
4386775	mmu-miR-676*	34.2206	0.298095
4381076	mmu-miR-678	29.7861	0.784142
4386748	mmu-miR-685	26.774	0.337848
4381086	mmu-miR-690	29.9942	0.267386
4381056	mmu-miR-699	24.6651	0.53349
4381061	mmu-miR-706	31.5612	0.310317
4381063	mmu-miR-709	20.955	0.29032
4381052	mmu-miR-720	22.8077	0.230249
4395435	mmu-miR-744	33.4831	0.522101
4395562	mmu-miR-801	26.4189	0.37821
4395672	mmu-miR-872*	35.2482	0.720236
4395402	mmu-miR-877	29.8546	0.418925
4373013	mmu-miR-92a	25.9523	0.335976
4395250	mmu-miR-93*	30.7061	0.483337
4373007	mmu-miR-99b	27.2138	0.51069
4395765	rno-miR-1	25.6748	0.582655
4395750	rno-miR-196c	30.7415	0.416323
4395751	rno-miR-463	29.1302	0.347244
4381103	rno-miR-664	26.7316	0.350594

## Sheet: WT-ELV-miRNA_not_in_C2C12
List of WT-ELV miRNAs not detected in C2C12
TLDA= TaqMan Low Density Arrays. Data are expressed as Ct values
Data are expressed as qRT-PCR Ct values.
The Ct is defined as the number of cycles required for the fluorescent signal to cross the threshold (i.e.; exceeds background level).
Ct levels are inversely proportional to the amount of target nucleic acid in the sample (i.e.; the lower the Ct level the greater the amount
of target nucleic acid in the sample).
miRNA annotations on TLDA
miR-124
miR-125b*
miR-127
miR-136
miR-140
miR-141*
miR-142-3p
miR-151-3p
miR-184
miR-193
miR-204
miR-29c*
miR-324-3p
miR-329
miR-335-3p
miR-337-3p
miR-340-3p
miR-340-5p
miR-345-5p
miR-376a
miR-376b*
miR-376c
miR-379
miR-410
miR-411
miR-423-5p
miR-434-5p
miR-451
miR-455*
miR-467a
miR-485*
miR-486
miR-491
miR-495
miR-497
miR-539
miR-592
miR-667
miR-673-5p
miR-676
miR-676*
miR-682
miR-701
rno-miR-204*

## Sheet: WT-ELV-miRNA_not_in_quadriceps
List of WT-ELV miRNAs which were not detected in WT-quadriceps
TLDA= TaqMan Low Density Arrays. Data are expressed as Ct values
Data are expressed as qRT-PCR Ct values.
The Ct is defined as the number of cycles required for the fluorescent signal to cross the threshold (i.e.; exceeds background level).
Ct levels are inversely proportional to the amount of target nucleic acid in the sample (i.e.; the lower the Ct level the greater the amount
of target nucleic acid in the sample).
TLDA ID	miRNA annotations on TLDA	miRBase release 20 new annotations	mean	SEM	miRBase I.D.
4395609	mmu-let-7c-1*	mmu-let-7c-1-3p	32.3413	0.260878	MIMAT0004622
4373295	mmu-miR-124	mmu-miR-124-3p	31.3477	0.661833	MIMAT0000134
4395310	mmu-miR-125a-3p	mmu-miR-125a-3p	34.2569	0.635034	MIMAT0004528
4395643	mmu-miR-141*	mmu-miR-141-5p	28.9183	1.48532	MIMAT0004533
4373117	mmu-miR-181a	mmu-miR-181a-5p	27.2396	0.532271	MIMAT0000210
4373115	mmu-miR-181c	mmu-miR-181c-5p	25.0223	1.4836	MIMAT0000674
4395620	mmu-miR-18a*	mmu-miR-18a-3p	33.07	0.43991	MIMAT0004626
4395706	mmu-miR-191*	mmu-miR-191-3p	36.2922	0.5273	MIMAT0004542
4373066	mmu-miR-296-5p	mmu-miR-296-5p	32.2546	0.291578	MIMAT0000374
4395627	mmu-miR-29b*	mmu-miR-29b-1-5p	27.1266	0.133558	MIMAT0004523
4395639	mmu-miR-324-3p	mmu-miR-324-3p	28.2355	0.300333	MIMAT0000556
4373336	mmu-miR-329	mmu-miR-329-3p	32.9587	1.15702	MIMAT0000567
4395451	mmu-miR-423-5p	mmu-miR-423-5p	30.7813	0.6674	MIMAT0004825
4378098	mmu-miR-455*	mmu-miR-455-5p	34.2277	0.553129	MIMAT0003485
4381092	mmu-miR-467b*	mmu-miR-467b-3p	33.002	1.59115	MIMAT0003478
4395680	mmu-miR-544	mmu-miR-544	33.4845	0.412739	MIMAT0004941
4395433	mmu-miR-671-3p	mmu-miR-671-3p	31.9869	0.089	MIMAT0004821
4386772	mmu-miR-673-5p	mmu-miR-673-5p	29.6829	5.2316	MIMAT0003739
4386775	mmu-miR-676*	mmu-miR-676-5p	33.2341	0.234829	MIMAT0003781
4381076	mmu-miR-678	mmu-miR-678	25.7797	2.27981	MIMAT0003452
4381079	mmu-miR-680	mmu-miR-680	30.7203	0.331144	MIMAT0003457
4381081	mmu-miR-682	mmu-miR-682	34.321	0.891486	MIMAT0003459
4395568	mmu-miR-764-5p	mmu-miR-764-5p	28.9161	1.23637	MIMAT0003894
4395678	mmu-miR-877*	mmu-miR-877-3p	27.7436	0.264368	MIMAT0004862
4373007	mmu-miR-99b	mmu-miR-99b-5p	25.7503	0.506877	MIMAT0000132
4395751	rno-miR-463	rno-miR-463-3p	28.5961	0.374398	MIMAT0005317
4373187	rno-miR-224	rno-miR-224-5p	31.7308	0.499041	MIMAT0003119

## Sheet: ELV-miRNA_detected_in _nucleus
WT-ELV miRNAs with nuclear localisation
TLDA= TaqMan Low Density Arrays. Data are expressed as Ct values
Data are expressed as qRT-PCR Ct values.
The Ct is defined as the number of cycles required for the fluorescent signal to cross the threshold (i.e.; exceeds background level).
Ct levels are inversely proportional to the amount of target nucleic acid in the sample (i.e.; the lower the Ct level the greater the amount
of target nucleic acid in the sample).
	localization in nucleus experimentally validated
TLDA ID	miRNA annotations on TLDA	miRBase release 20 new annotations	mean Ct	SEM	miRBase I.D.	mature miRNA sequence	Wong JJ 2014 (PMID: 24886830)	Rees-Gutierrez P et al. 2014 (PMID: 25485975)	Liao et al. 2010 (PMID: 20498841)	Park et al. 2010 (PMID: 20864815)	Hwang et al. 2007 (PMID: 17204650)	Tang et al. 2011 (PMID: 21862971)	Jeffries CD. Et al. 2014 (PMID: 21363885)	Khudaberdiev et al. 2013 (PMID: 24324399)
4395608	mmu-let-7a*	mmu-let-7a-1-3p	30.9	0.73	MIMAT0004620	CUAUACAAUCUACUGUCUUUCC
4373168	mmu-let-7b	mmu-let-7b-5p	24.71	0.24	MIMAT0000522	UGAGGUAGUAGGUUGUGUGGUU
4373167	mmu-let-7c	mmu-let-7c-5p	24.72	0.32	MIMAT0000523	UGAGGUAGUAGGUUGUAUGGUU
4395394	mmu-let-7d	mmu-let-7d-5p	26.74	0.2	MIMAT0000383	AGAGGUAGUAGGUUGCAUAGUU
4395517	mmu-let-7e	mmu-let-7e-5p	24.76	0.43	MIMAT0000524	UGAGGUAGGAGGUUGUAUAGUU
4395393	mmu-let-7g	mmu-let-7g-5p	28.49	0.24	MIMAT0000121	UGAGGUAGUAGUUUGUACAGUU
4395333	mmu-miR-1	mmu-miR-1a-3p	22.22	0.3	MIMAT0000123	UGGAAUGUAAAGAAGUAUGUAU
4395364	mmu-miR-101a	mmu-miR-101a-3p	27.72	0.25	MIMAT0000133	UACAGUACUGUGAUAACUGAA
4395661	mmu-miR-101b	mmu-miR-101b-3p	27.94	0.23	MIMAT0000616	UACAGUACUGUGAUAGCUGAA
4373158	mmu-miR-103	mmu-miR-103-3p	30.5	0.26	MIMAT0000546	AGCAGCAUUGUACAGGGCUAUGA
4373155	mmu-miR-106b	mmu-miR-106b-5p	30.47	0.35	MIMAT0000386	UAAAGUGCUGACAGUGCAGAU
4395309	mmu-miR-125a-5p		26.73	1	MIMAT0000135	UCCCUGAGACCCUUUAACCUGUGA
4373148	mmu-miR-125b-5p	mmu-miR-125b-5p	23.72	0.83	MIMAT0000136	UCCCUGAGACCCUAACUUGUGA
4395339	mmu-miR-126-3p	mmu-miR-126a-3p?	25.48	0.82	MIMAT0000138	UCGUACCGUGAGUAAUAAUGCG
4395327	mmu-miR-128a	mmu-miR-128-3p	30.24	0.81	MIMAT0000140	UCACAGUGAACCGGUCUCUUU
4373145	mmu-miR-130a	mmu-miR-130a-3p	31.75	0.91	MIMAT0000141	CAGUGCAAUGUUAAAAGGGCAU
4373374	mmu-miR-140	mmu-miR-140-5p	30.73	0.25	MIMAT0000151	CAGUGGUUUUACCCUAUGGUAG
4395360	mmu-miR-143	mmu-miR-143-3p	28.23	0.28	MIMAT0000247	UGAGAUGAAGCACUGUAGCUC
4395389	mmu-miR-145	mmu-mir-145a	22.96	0.75	MIMAT0000157	GUCCAGUUUUCCCAGGAAUCCCU
4373304	mmu-miR-151-3p		27.99	0	MIMAT0000161	CUAGACUGAGGCUCCUUGAGG
4373122	mmu-miR-15b	mmu-miR-15b-5p	31.27	0.28	MIMAT0000124	UAGCAGCACAUCAUGGUUUACA
4373121	mmu-miR-16	mmu-miR-16-5p	24.7	0.46	MIMAT0000527	UAGCAGCACGUAAAUAUUGGCG
4395419	mmu-miR-17	mmu-miR-17-5p	25.02	1.48	MIMAT0000649	CAAAGUGCUUACAGUGCAGGUAG
4373117	mmu-miR-181a	mmu-miR-181a-5p	27.24	0.53	MIMAT0000210	AACAUUCAACGCUGUCGGUGAGU
4373113	mmu-miR-184	mmu-miR-184-3p	33.19	0.91	MIMAT0000213	UGGACGGAGAACUGAUAAGGGU
4395382	mmu-miR-185	mmu-miR-185-5p	29.66	0.34	MIMAT0000214	UGGAGAGAAAGGCAGUUCCUGA
4395396	mmu-miR-186	mmu-miR-186-5p	28.73	0.71	MIMAT0000215	CAAAGAAUUCUCCUUUUGGGCU
4395431	mmu-miR-188-5p		30.26	0.53	MIMAT0000217	CAUCCCUUGCAUGGUGGAGGG
4395410	mmu-miR-191	mmu-miR-191-5p	24.23	0.7	MIMAT0000221	CAACGGAAUCCCAAAAGCAGCUG
4373108	mmu-miR-192	mmu-miR-192-5p	32	0.74	MIMAT0000517	CUGACCUAUGAAUUGACAGCC
4395361	mmu-miR-193	mmu-miR-193a-3p	33.98	0.57	MIMAT0000223	AACUGGCCUACAAAGUCCCAGU
4395597	mmu-miR-193b	mmu-miR-193b-3p	22.97	0.54	MIMAT0004859	AACUGGCCCACAAAGUCCCGCU
4373105	mmu-miR-195	mmu-miR-195a-5p	27.72	0.28	MIMAT0000225	UAGCAGCACAGAAAUAUUGGC
4373099	mmu-miR-19a	mmu-miR-19a-3p	32.24	0.8	MIMAT0000651	UGUGCAAAUCUAUGCAAAACUGA
4373098	mmu-miR-19b	mmu-miR-19b-3p	26.73	0.27	MIMAT0000513	UGUGCAAAUCCAUGCAAAACUGA
4373095	mmu-miR-203	mmu-miR-203-3p	29.74	0.31	MIMAT0000236	GUGAAAUGUUUAGGACCACUAG
4373092	mmu-miR-206	mmu-miR-206-3p	20.94	0.56	MIMAT0000239	UGGAAUGUAAGGAAGUGUGUGG
4373286	mmu-miR-20a	mmu-miR-20a-5p	28.46	0.34	MIMAT0000529	UAAAGUGCUUAUAGUGCAGGUAG
4373081	mmu-miR-218	mmu-miR-218-5p	31.71	0.22	MIMAT0000663	UUGUGCUUGAUCUAACCAUGU
4373079	mmu-miR-22	mmu-miR-22-3p	26.17	0.15	MIMAT0000531	AAGCUGCCAGUUGAAGAACUGU
4395387	mmu-miR-222	mmu-miR-222-3p	27.7	0.7	MIMAT0000670	AGCUACAUCUGGCUACUGGGU
4395683	mmu-miR-224	mmu-miR-224-5p	31.5	0.35	MIMAT0000671	UAAGUCACUAGUGGUUCCGUU
4373073	mmu-miR-23b	mmu-miR-23b-3p	30.02	0.64	MIMAT0000125	AUCACAUUGCCAGGGAUUACC
4373072	mmu-miR-24	mmu-miR-24-3p	23.47	0.25	MIMAT0000219	UGGCUCAGUUCAGCAGGAACAG
4373071	mmu-miR-25	mmu-miR-25-3p	30.72	0.53	MIMAT0000652	CAUUGCACUUGUCUCGGUCUGA
4395166	mmu-miR-26a	mmu-miR-26a-5p	25.23	0.54	MIMAT0000533	UUCAAGUAAUCCAGGAUAGGCU
4395167	mmu-miR-26b	mmu-miR-26b-5p	28.49	0.7	MIMAT0000534	UUCAAGUAAUUCAGGAUAGGU
4373287	mmu-miR-27a	mmu-miR-27a-3p	29.22	0.53	MIMAT0000537	UUCACAGUGGCUAAGUUCCGC
4373287	mmu-miR-27a	mmu-miR-27a-3p	29.23	0.86	MIMAT0000537	UUCACAGUGGCUAAGUUCCGC
4373068	mmu-miR-27b	mmu-miR-27b-3p	29.47	0.71	MIMAT0000126	UUCACAGUGGCUAAGUUCUGC
4373066	mmu-miR-296-5p		32.25	0.29	MIMAT0000374	AGGGCCCCCCCUCAAUCCUGU
4395223	mmu-miR-29a	mmu-miR-29a-3p	25.21	0.45	MIMAT0000535	UAGCACCAUCUGAAAUCGGUUA
4373288	mmu-miR-29b	mmu-miR-29b-3p	33.3	0.88	MIMAT0000127	UAGCACCAUUUGAAAUCAGUGUU
4395171	mmu-miR-29c	mmu-miR-29c-3p	31.71	0.99	MIMAT0000536	UAGCACCAUUUGAAAUCGGUUA
4373064	mmu-miR-301a	mmu-miR-301a-3p	31.76	0.71	MIMAT0000379	CAGUGCAAUAGUAUUGUCAAAGC
4373290	mmu-miR-30b	mmu-miR-30b-5p	23.98	0.07	MIMAT0000130	UGUAAACAUCCUACACUCAGCU
4373060	mmu-miR-30c	mmu-miR-30c-5p	23.97	0.07	MIMAT0000514	UGUAAACAUCCUACACUCUCAGC
4373059	mmu-miR-30d	mmu-miR-30d-5p	27.96	0.05	MIMAT0000515	UGUAAACAUCCCCGACUGGAAG
4395334	mmu-miR-30e	mmu-miR-30e-5p	27.69	0.42	MIMAT0000248	UGUAAACAUCCUUGACUGGAAG
4373331	mmu-miR-31	mmu-miR-31-5p	35.51	1.02	MIMAT0000538	AGGCAAGAUGCUGGCAUAGCUG
4395388	mmu-miR-320	mmu-miR-320-3p	24.97	0.53	MIMAT0000666	AAAAGCUGGGUUGAGAGGGCGA
4373046	mmu-miR-331-3p		27.27	0.22	MIMAT0000571	GCCCCUGGGCCUAUCCUAGAA
4395371	mmu-miR-342-3p		26.95	0.66	MIMAT0000590	UCUCACACAGAAAUCGCACCCGU
4395658	mmu-miR-345-5p		29.63	0.87	MIMAT0000595	GCUGACCCCUAGUCCAGUGCUU
4373194	mmu-miR-365	mmu-miR-365-3p	26	0.64	MIMAT0000711	UAAUGCCCCUAAAAAUCCUUAU
4395354	mmu-miR-378	mmu-miR-378a-5p	24.87	1.06	MIMAT0000742	CUCCUGACUCCAGGUCCUGUGU
4373360	mmu-miR-451	mmu-miR-451a	30.46	0.34	MIMAT0001632	AAACCGUUACCAUUACUGAGUU
4381053	mmu-miR-491	mmu-miR-491-5p	30.23	0.45	MIMAT0003486	AGUGGGGAACCCUUCCAUGAGG
4395476	mmu-miR-494	mmu-miR-494-3p	33.01	0.66	MIMAT0003182	UGAAACAUACACGGGAAACCUC
4386769	mmu-miR-667	mmu-miR-667-3p	29.67	0.32	MIMAT0003734	UGACACCUGCCACCCAGCCCAAG
4381086	mmu-miR-690		28.61	0.3	MIMAT0003469	AAAGGCUAGGCUCACAACCAAA
4381061	mmu-miR-706		31.68	0.36	MIMAT0003496	AGAGAAACCCUGUCUCAAAAAA
4381063	mmu-miR-709		20.18	0.15	MIMAT0003499	GGAGGCAGAGGCAGGAGGA
4395435	mmu-miR-744	mmu-miR-744-5p	31.23	0.56	MIMAT0004187	UGCGGGGCUAGGGCUAACAGCA
4395342	mmu-miR-9*	mmu-miR-9-3p	34.99	0.59	MIMAT0000143	AUAAAGCUAGAUAACCGAAAGU
4373013	mmu-miR-92a	mmu-miR-92a-3p	24.97	0.07	MIMAT0000539	UAUUGCACUUGUCCCGGCCUG
4373302	mmu-miR-93	mmu-miR-93-5p	30.24	0.56	MIMAT0000540	CAAAGUGCUGUUCGUGCAGGUAG
4395765	rno-miR-1	rno-miR-1-3p	21.69	0.35	MIMAT0003125	UGGAAUGUAAAGAAGUGUGUAU
